# Supplementary material for: Parturition Synchrony Index: A Method for Assessing Individual Parturition Synchrony Within a Group or Population
Source: Ecol Evol. 2026 Jan 2;16(1):e72880. doi: 10.1002/ece3.72880 (PMC12758954; doi:10.1002/ece3.72880)
Supplement: Supplementary file 1 — Appendix S1: Table S1.1 showing the sheets “data description,” “simulated data set,” and “descriptive statistics.” [file ECE3-16-e72880-s003.xlsx]

## Sheet: Data description
Table S1.1
Variable name	Description	Unit	Example volume
CV_PSI	the coefficient of variation of the parturition synchrony index	N/A	36.634
Distribution	the type of parturition date distribution	N/A	Normal
Group_size	the number of parturient mothers in a group in a given season	N/A	25
ID_mother	the unique identification number of the mother in a group in a given season	N/A	318
Maximum_PSI	the maximum for the parturition synchrony index	N/A	0.225806
Mean_PSI	the mean for the parturition synchrony index	N/A	0.427016
Median_PSI	the median for the parturition synchrony index	N/A	0.178597
Minimum_PSI	the minimum for the parturition synchrony index	N/A	0.00532802
Parturition_season_duration	the number of days between the date of the first parturition and the date of the last parturition	Days	10
PSI	the parturition synchrony index; calculated according to equation 1	N/A	0.159292
Relative_parturition_date	the number of days since the first parturition in a group in a given season	Days	9
SD_PSI	the standard deviation for the parturition synchrony index	N/A	0.0162283

## Sheet: Simulated dataset
Table S1.1
Distribution	Parturition_season_duration	Group_size	ID_mother	Relative_parturition_date	PSI
Complete_synchrony	1	5	1	1	1
Complete_synchrony	1	5	2	1	1
Complete_synchrony	1	5	3	1	1
Complete_synchrony	1	5	4	1	1
Complete_synchrony	1	5	5	1	1
Complete_synchrony	1	10	1	1	1
Complete_synchrony	1	10	2	1	1
Complete_synchrony	1	10	3	1	1
Complete_synchrony	1	10	4	1	1
Complete_synchrony	1	10	5	1	1
Complete_synchrony	1	10	6	1	1
Complete_synchrony	1	10	7	1	1
Complete_synchrony	1	10	8	1	1
Complete_synchrony	1	10	9	1	1
Complete_synchrony	1	10	10	1	1
Complete_synchrony	1	25	1	1	1
Complete_synchrony	1	25	2	1	1
Complete_synchrony	1	25	3	1	1
Complete_synchrony	1	25	4	1	1
Complete_synchrony	1	25	5	1	1
Complete_synchrony	1	25	6	1	1
Complete_synchrony	1	25	7	1	1
Complete_synchrony	1	25	8	1	1
Complete_synchrony	1	25	9	1	1
Complete_synchrony	1	25	10	1	1
Complete_synchrony	1	25	11	1	1
Complete_synchrony	1	25	12	1	1
Complete_synchrony	1	25	13	1	1
Complete_synchrony	1	25	14	1	1
Complete_synchrony	1	25	15	1	1
Complete_synchrony	1	25	16	1	1
Complete_synchrony	1	25	17	1	1
Complete_synchrony	1	25	18	1	1
Complete_synchrony	1	25	19	1	1
Complete_synchrony	1	25	20	1	1
Complete_synchrony	1	25	21	1	1
Complete_synchrony	1	25	22	1	1
Complete_synchrony	1	25	23	1	1
Complete_synchrony	1	25	24	1	1
Complete_synchrony	1	25	25	1	1
Complete_synchrony	1	50	1	1	1
Complete_synchrony	1	50	2	1	1
Complete_synchrony	1	50	3	1	1
Complete_synchrony	1	50	4	1	1
Complete_synchrony	1	50	5	1	1
Complete_synchrony	1	50	6	1	1
Complete_synchrony	1	50	7	1	1
Complete_synchrony	1	50	8	1	1
Complete_synchrony	1	50	9	1	1
Complete_synchrony	1	50	10	1	1
Complete_synchrony	1	50	11	1	1
Complete_synchrony	1	50	12	1	1
Complete_synchrony	1	50	13	1	1
Complete_synchrony	1	50	14	1	1
Complete_synchrony	1	50	15	1	1
Complete_synchrony	1	50	16	1	1
Complete_synchrony	1	50	17	1	1
Complete_synchrony	1	50	18	1	1
Complete_synchrony	1	50	19	1	1
Complete_synchrony	1	50	20	1	1
Complete_synchrony	1	50	21	1	1
Complete_synchrony	1	50	22	1	1
Complete_synchrony	1	50	23	1	1
Complete_synchrony	1	50	24	1	1
Complete_synchrony	1	50	25	1	1
Complete_synchrony	1	50	26	1	1
Complete_synchrony	1	50	27	1	1
Complete_synchrony	1	50	28	1	1
Complete_synchrony	1	50	29	1	1
Complete_synchrony	1	50	30	1	1
Complete_synchrony	1	50	31	1	1
Complete_synchrony	1	50	32	1	1
Complete_synchrony	1	50	33	1	1
Complete_synchrony	1	50	34	1	1
Complete_synchrony	1	50	35	1	1
Complete_synchrony	1	50	36	1	1
Complete_synchrony	1	50	37	1	1
Complete_synchrony	1	50	38	1	1
Complete_synchrony	1	50	39	1	1
Complete_synchrony	1	50	40	1	1
Complete_synchrony	1	50	41	1	1
Complete_synchrony	1	50	42	1	1
Complete_synchrony	1	50	43	1	1
Complete_synchrony	1	50	44	1	1
Complete_synchrony	1	50	45	1	1
Complete_synchrony	1	50	46	1	1
Complete_synchrony	1	50	47	1	1
Complete_synchrony	1	50	48	1	1
Complete_synchrony	1	50	49	1	1
Complete_synchrony	1	50	50	1	1
Complete_synchrony	1	100	1	1	1
Complete_synchrony	1	100	2	1	1
Complete_synchrony	1	100	3	1	1
Complete_synchrony	1	100	4	1	1
Complete_synchrony	1	100	5	1	1
Complete_synchrony	1	100	6	1	1
Complete_synchrony	1	100	7	1	1
Complete_synchrony	1	100	8	1	1
Complete_synchrony	1	100	9	1	1
Complete_synchrony	1	100	10	1	1
Complete_synchrony	1	100	11	1	1
Complete_synchrony	1	100	12	1	1
Complete_synchrony	1	100	13	1	1
Complete_synchrony	1	100	14	1	1
Complete_synchrony	1	100	15	1	1
Complete_synchrony	1	100	16	1	1
Complete_synchrony	1	100	17	1	1
Complete_synchrony	1	100	18	1	1
Complete_synchrony	1	100	19	1	1
Complete_synchrony	1	100	20	1	1
Complete_synchrony	1	100	21	1	1
Complete_synchrony	1	100	22	1	1
Complete_synchrony	1	100	23	1	1
Complete_synchrony	1	100	24	1	1
Complete_synchrony	1	100	25	1	1
Complete_synchrony	1	100	26	1	1
Complete_synchrony	1	100	27	1	1
Complete_synchrony	1	100	28	1	1
Complete_synchrony	1	100	29	1	1
Complete_synchrony	1	100	30	1	1
Complete_synchrony	1	100	31	1	1
Complete_synchrony	1	100	32	1	1
Complete_synchrony	1	100	33	1	1
Complete_synchrony	1	100	34	1	1
Complete_synchrony	1	100	35	1	1
Complete_synchrony	1	100	36	1	1
Complete_synchrony	1	100	37	1	1
Complete_synchrony	1	100	38	1	1
Complete_synchrony	1	100	39	1	1
Complete_synchrony	1	100	40	1	1
Complete_synchrony	1	100	41	1	1
Complete_synchrony	1	100	42	1	1
Complete_synchrony	1	100	43	1	1
Complete_synchrony	1	100	44	1	1
Complete_synchrony	1	100	45	1	1
Complete_synchrony	1	100	46	1	1
Complete_synchrony	1	100	47	1	1
Complete_synchrony	1	100	48	1	1
Complete_synchrony	1	100	49	1	1
Complete_synchrony	1	100	50	1	1
Complete_synchrony	1	100	51	1	1
Complete_synchrony	1	100	52	1	1
Complete_synchrony	1	100	53	1	1
Complete_synchrony	1	100	54	1	1
Complete_synchrony	1	100	55	1	1
Complete_synchrony	1	100	56	1	1
Complete_synchrony	1	100	57	1	1
Complete_synchrony	1	100	58	1	1
Complete_synchrony	1	100	59	1	1
Complete_synchrony	1	100	60	1	1
Complete_synchrony	1	100	61	1	1
Complete_synchrony	1	100	62	1	1
Complete_synchrony	1	100	63	1	1
Complete_synchrony	1	100	64	1	1
Complete_synchrony	1	100	65	1	1
Complete_synchrony	1	100	66	1	1
Complete_synchrony	1	100	67	1	1
Complete_synchrony	1	100	68	1	1
Complete_synchrony	1	100	69	1	1
Complete_synchrony	1	100	70	1	1
Complete_synchrony	1	100	71	1	1
Complete_synchrony	1	100	72	1	1
Complete_synchrony	1	100	73	1	1
Complete_synchrony	1	100	74	1	1
Complete_synchrony	1	100	75	1	1
Complete_synchrony	1	100	76	1	1
Complete_synchrony	1	100	77	1	1
Complete_synchrony	1	100	78	1	1
Complete_synchrony	1	100	79	1	1
Complete_synchrony	1	100	80	1	1
Complete_synchrony	1	100	81	1	1
Complete_synchrony	1	100	82	1	1
Complete_synchrony	1	100	83	1	1
Complete_synchrony	1	100	84	1	1
Complete_synchrony	1	100	85	1	1
Complete_synchrony	1	100	86	1	1
Complete_synchrony	1	100	87	1	1
Complete_synchrony	1	100	88	1	1
Complete_synchrony	1	100	89	1	1
Complete_synchrony	1	100	90	1	1
Complete_synchrony	1	100	91	1	1
Complete_synchrony	1	100	92	1	1
Complete_synchrony	1	100	93	1	1
Complete_synchrony	1	100	94	1	1
Complete_synchrony	1	100	95	1	1
Complete_synchrony	1	100	96	1	1
Complete_synchrony	1	100	97	1	1
Complete_synchrony	1	100	98	1	1
Complete_synchrony	1	100	99	1	1
Complete_synchrony	1	100	100	1	1
Complete_synchrony	1	500	1	1	1
Complete_synchrony	1	500	2	1	1
Complete_synchrony	1	500	3	1	1
Complete_synchrony	1	500	4	1	1
Complete_synchrony	1	500	5	1	1
Complete_synchrony	1	500	6	1	1
Complete_synchrony	1	500	7	1	1
Complete_synchrony	1	500	8	1	1
Complete_synchrony	1	500	9	1	1
Complete_synchrony	1	500	10	1	1
Complete_synchrony	1	500	11	1	1
Complete_synchrony	1	500	12	1	1
Complete_synchrony	1	500	13	1	1
Complete_synchrony	1	500	14	1	1
Complete_synchrony	1	500	15	1	1
Complete_synchrony	1	500	16	1	1
Complete_synchrony	1	500	17	1	1
Complete_synchrony	1	500	18	1	1
Complete_synchrony	1	500	19	1	1
Complete_synchrony	1	500	20	1	1
Complete_synchrony	1	500	21	1	1
Complete_synchrony	1	500	22	1	1
Complete_synchrony	1	500	23	1	1
Complete_synchrony	1	500	24	1	1
Complete_synchrony	1	500	25	1	1
Complete_synchrony	1	500	26	1	1
Complete_synchrony	1	500	27	1	1
Complete_synchrony	1	500	28	1	1
Complete_synchrony	1	500	29	1	1
Complete_synchrony	1	500	30	1	1
Complete_synchrony	1	500	31	1	1
Complete_synchrony	1	500	32	1	1
Complete_synchrony	1	500	33	1	1
Complete_synchrony	1	500	34	1	1
Complete_synchrony	1	500	35	1	1
Complete_synchrony	1	500	36	1	1
Complete_synchrony	1	500	37	1	1
Complete_synchrony	1	500	38	1	1
Complete_synchrony	1	500	39	1	1
Complete_synchrony	1	500	40	1	1
Complete_synchrony	1	500	41	1	1
Complete_synchrony	1	500	42	1	1
Complete_synchrony	1	500	43	1	1
Complete_synchrony	1	500	44	1	1
Complete_synchrony	1	500	45	1	1
Complete_synchrony	1	500	46	1	1
Complete_synchrony	1	500	47	1	1
Complete_synchrony	1	500	48	1	1
Complete_synchrony	1	500	49	1	1
Complete_synchrony	1	500	50	1	1
Complete_synchrony	1	500	51	1	1
Complete_synchrony	1	500	52	1	1
Complete_synchrony	1	500	53	1	1
Complete_synchrony	1	500	54	1	1
Complete_synchrony	1	500	55	1	1
Complete_synchrony	1	500	56	1	1
Complete_synchrony	1	500	57	1	1
Complete_synchrony	1	500	58	1	1
Complete_synchrony	1	500	59	1	1
Complete_synchrony	1	500	60	1	1
Complete_synchrony	1	500	61	1	1
Complete_synchrony	1	500	62	1	1
Complete_synchrony	1	500	63	1	1
Complete_synchrony	1	500	64	1	1
Complete_synchrony	1	500	65	1	1
Complete_synchrony	1	500	66	1	1
Complete_synchrony	1	500	67	1	1
Complete_synchrony	1	500	68	1	1
Complete_synchrony	1	500	69	1	1
Complete_synchrony	1	500	70	1	1
Complete_synchrony	1	500	71	1	1
Complete_synchrony	1	500	72	1	1
Complete_synchrony	1	500	73	1	1
Complete_synchrony	1	500	74	1	1
Complete_synchrony	1	500	75	1	1
Complete_synchrony	1	500	76	1	1
Complete_synchrony	1	500	77	1	1
Complete_synchrony	1	500	78	1	1
Complete_synchrony	1	500	79	1	1
Complete_synchrony	1	500	80	1	1
Complete_synchrony	1	500	81	1	1
Complete_synchrony	1	500	82	1	1
Complete_synchrony	1	500	83	1	1
Complete_synchrony	1	500	84	1	1
Complete_synchrony	1	500	85	1	1
Complete_synchrony	1	500	86	1	1
Complete_synchrony	1	500	87	1	1
Complete_synchrony	1	500	88	1	1
Complete_synchrony	1	500	89	1	1
Complete_synchrony	1	500	90	1	1
Complete_synchrony	1	500	91	1	1
Complete_synchrony	1	500	92	1	1
Complete_synchrony	1	500	93	1	1
Complete_synchrony	1	500	94	1	1
Complete_synchrony	1	500	95	1	1
Complete_synchrony	1	500	96	1	1
Complete_synchrony	1	500	97	1	1
Complete_synchrony	1	500	98	1	1
Complete_synchrony	1	500	99	1	1
Complete_synchrony	1	500	100	1	1
Complete_synchrony	1	500	101	1	1
Complete_synchrony	1	500	102	1	1
Complete_synchrony	1	500	103	1	1
Complete_synchrony	1	500	104	1	1
Complete_synchrony	1	500	105	1	1
Complete_synchrony	1	500	106	1	1
Complete_synchrony	1	500	107	1	1
Complete_synchrony	1	500	108	1	1
Complete_synchrony	1	500	109	1	1
Complete_synchrony	1	500	110	1	1
Complete_synchrony	1	500	111	1	1
Complete_synchrony	1	500	112	1	1
Complete_synchrony	1	500	113	1	1
Complete_synchrony	1	500	114	1	1
Complete_synchrony	1	500	115	1	1
Complete_synchrony	1	500	116	1	1
Complete_synchrony	1	500	117	1	1
Complete_synchrony	1	500	118	1	1
Complete_synchrony	1	500	119	1	1
Complete_synchrony	1	500	120	1	1
Complete_synchrony	1	500	121	1	1
Complete_synchrony	1	500	122	1	1
Complete_synchrony	1	500	123	1	1
Complete_synchrony	1	500	124	1	1
Complete_synchrony	1	500	125	1	1
Complete_synchrony	1	500	126	1	1
Complete_synchrony	1	500	127	1	1
Complete_synchrony	1	500	128	1	1
Complete_synchrony	1	500	129	1	1
Complete_synchrony	1	500	130	1	1
Complete_synchrony	1	500	131	1	1
Complete_synchrony	1	500	132	1	1
Complete_synchrony	1	500	133	1	1
Complete_synchrony	1	500	134	1	1
Complete_synchrony	1	500	135	1	1
Complete_synchrony	1	500	136	1	1
Complete_synchrony	1	500	137	1	1
Complete_synchrony	1	500	138	1	1
Complete_synchrony	1	500	139	1	1
Complete_synchrony	1	500	140	1	1
Complete_synchrony	1	500	141	1	1
Complete_synchrony	1	500	142	1	1
Complete_synchrony	1	500	143	1	1
Complete_synchrony	1	500	144	1	1
Complete_synchrony	1	500	145	1	1
Complete_synchrony	1	500	146	1	1
Complete_synchrony	1	500	147	1	1
Complete_synchrony	1	500	148	1	1
Complete_synchrony	1	500	149	1	1
Complete_synchrony	1	500	150	1	1
Complete_synchrony	1	500	151	1	1
Complete_synchrony	1	500	152	1	1
Complete_synchrony	1	500	153	1	1
Complete_synchrony	1	500	154	1	1
Complete_synchrony	1	500	155	1	1
Complete_synchrony	1	500	156	1	1
Complete_synchrony	1	500	157	1	1
Complete_synchrony	1	500	158	1	1
Complete_synchrony	1	500	159	1	1
Complete_synchrony	1	500	160	1	1
Complete_synchrony	1	500	161	1	1
Complete_synchrony	1	500	162	1	1
Complete_synchrony	1	500	163	1	1
Complete_synchrony	1	500	164	1	1
Complete_synchrony	1	500	165	1	1
Complete_synchrony	1	500	166	1	1
Complete_synchrony	1	500	167	1	1
Complete_synchrony	1	500	168	1	1
Complete_synchrony	1	500	169	1	1
Complete_synchrony	1	500	170	1	1
Complete_synchrony	1	500	171	1	1
Complete_synchrony	1	500	172	1	1
Complete_synchrony	1	500	173	1	1
Complete_synchrony	1	500	174	1	1
Complete_synchrony	1	500	175	1	1
Complete_synchrony	1	500	176	1	1
Complete_synchrony	1	500	177	1	1
Complete_synchrony	1	500	178	1	1
Complete_synchrony	1	500	179	1	1
Complete_synchrony	1	500	180	1	1
Complete_synchrony	1	500	181	1	1
Complete_synchrony	1	500	182	1	1
Complete_synchrony	1	500	183	1	1
Complete_synchrony	1	500	184	1	1
Complete_synchrony	1	500	185	1	1
Complete_synchrony	1	500	186	1	1
Complete_synchrony	1	500	187	1	1
Complete_synchrony	1	500	188	1	1
Complete_synchrony	1	500	189	1	1
Complete_synchrony	1	500	190	1	1
Complete_synchrony	1	500	191	1	1
Complete_synchrony	1	500	192	1	1
Complete_synchrony	1	500	193	1	1
Complete_synchrony	1	500	194	1	1
Complete_synchrony	1	500	195	1	1
Complete_synchrony	1	500	196	1	1
Complete_synchrony	1	500	197	1	1
Complete_synchrony	1	500	198	1	1
Complete_synchrony	1	500	199	1	1
Complete_synchrony	1	500	200	1	1
Complete_synchrony	1	500	201	1	1
Complete_synchrony	1	500	202	1	1
Complete_synchrony	1	500	203	1	1
Complete_synchrony	1	500	204	1	1
Complete_synchrony	1	500	205	1	1
Complete_synchrony	1	500	206	1	1
Complete_synchrony	1	500	207	1	1
Complete_synchrony	1	500	208	1	1
Complete_synchrony	1	500	209	1	1
Complete_synchrony	1	500	210	1	1
Complete_synchrony	1	500	211	1	1
Complete_synchrony	1	500	212	1	1
Complete_synchrony	1	500	213	1	1
Complete_synchrony	1	500	214	1	1
Complete_synchrony	1	500	215	1	1
Complete_synchrony	1	500	216	1	1
Complete_synchrony	1	500	217	1	1
Complete_synchrony	1	500	218	1	1
Complete_synchrony	1	500	219	1	1
Complete_synchrony	1	500	220	1	1
Complete_synchrony	1	500	221	1	1
Complete_synchrony	1	500	222	1	1
Complete_synchrony	1	500	223	1	1
Complete_synchrony	1	500	224	1	1
Complete_synchrony	1	500	225	1	1
Complete_synchrony	1	500	226	1	1
Complete_synchrony	1	500	227	1	1
Complete_synchrony	1	500	228	1	1
Complete_synchrony	1	500	229	1	1
Complete_synchrony	1	500	230	1	1
Complete_synchrony	1	500	231	1	1
Complete_synchrony	1	500	232	1	1
Complete_synchrony	1	500	233	1	1
Complete_synchrony	1	500	234	1	1
Complete_synchrony	1	500	235	1	1
Complete_synchrony	1	500	236	1	1
Complete_synchrony	1	500	237	1	1
Complete_synchrony	1	500	238	1	1
Complete_synchrony	1	500	239	1	1
Complete_synchrony	1	500	240	1	1
Complete_synchrony	1	500	241	1	1
Complete_synchrony	1	500	242	1	1
Complete_synchrony	1	500	243	1	1
Complete_synchrony	1	500	244	1	1
Complete_synchrony	1	500	245	1	1
Complete_synchrony	1	500	246	1	1
Complete_synchrony	1	500	247	1	1
Complete_synchrony	1	500	248	1	1
Complete_synchrony	1	500	249	1	1
Complete_synchrony	1	500	250	1	1
Complete_synchrony	1	500	251	1	1
Complete_synchrony	1	500	252	1	1
Complete_synchrony	1	500	253	1	1
Complete_synchrony	1	500	254	1	1
Complete_synchrony	1	500	255	1	1
Complete_synchrony	1	500	256	1	1
Complete_synchrony	1	500	257	1	1
Complete_synchrony	1	500	258	1	1
Complete_synchrony	1	500	259	1	1
Complete_synchrony	1	500	260	1	1
Complete_synchrony	1	500	261	1	1
Complete_synchrony	1	500	262	1	1
Complete_synchrony	1	500	263	1	1
Complete_synchrony	1	500	264	1	1
Complete_synchrony	1	500	265	1	1
Complete_synchrony	1	500	266	1	1
Complete_synchrony	1	500	267	1	1
Complete_synchrony	1	500	268	1	1
Complete_synchrony	1	500	269	1	1
Complete_synchrony	1	500	270	1	1
Complete_synchrony	1	500	271	1	1
Complete_synchrony	1	500	272	1	1
Complete_synchrony	1	500	273	1	1
Complete_synchrony	1	500	274	1	1
Complete_synchrony	1	500	275	1	1
Complete_synchrony	1	500	276	1	1
Complete_synchrony	1	500	277	1	1
Complete_synchrony	1	500	278	1	1
Complete_synchrony	1	500	279	1	1
Complete_synchrony	1	500	280	1	1
Complete_synchrony	1	500	281	1	1
Complete_synchrony	1	500	282	1	1
Complete_synchrony	1	500	283	1	1
Complete_synchrony	1	500	284	1	1
Complete_synchrony	1	500	285	1	1
Complete_synchrony	1	500	286	1	1
Complete_synchrony	1	500	287	1	1
Complete_synchrony	1	500	288	1	1
Complete_synchrony	1	500	289	1	1
Complete_synchrony	1	500	290	1	1
Complete_synchrony	1	500	291	1	1
Complete_synchrony	1	500	292	1	1
Complete_synchrony	1	500	293	1	1
Complete_synchrony	1	500	294	1	1
Complete_synchrony	1	500	295	1	1
Complete_synchrony	1	500	296	1	1
Complete_synchrony	1	500	297	1	1
Complete_synchrony	1	500	298	1	1
Complete_synchrony	1	500	299	1	1
Complete_synchrony	1	500	300	1	1
Complete_synchrony	1	500	301	1	1
Complete_synchrony	1	500	302	1	1
Complete_synchrony	1	500	303	1	1
Complete_synchrony	1	500	304	1	1
Complete_synchrony	1	500	305	1	1
Complete_synchrony	1	500	306	1	1
Complete_synchrony	1	500	307	1	1
Complete_synchrony	1	500	308	1	1
Complete_synchrony	1	500	309	1	1
Complete_synchrony	1	500	310	1	1
Complete_synchrony	1	500	311	1	1
Complete_synchrony	1	500	312	1	1
Complete_synchrony	1	500	313	1	1
Complete_synchrony	1	500	314	1	1
Complete_synchrony	1	500	315	1	1
Complete_synchrony	1	500	316	1	1
Complete_synchrony	1	500	317	1	1
Complete_synchrony	1	500	318	1	1
Complete_synchrony	1	500	319	1	1
Complete_synchrony	1	500	320	1	1
Complete_synchrony	1	500	321	1	1
Complete_synchrony	1	500	322	1	1
Complete_synchrony	1	500	323	1	1
Complete_synchrony	1	500	324	1	1
Complete_synchrony	1	500	325	1	1
Complete_synchrony	1	500	326	1	1
Complete_synchrony	1	500	327	1	1
Complete_synchrony	1	500	328	1	1
Complete_synchrony	1	500	329	1	1
Complete_synchrony	1	500	330	1	1
Complete_synchrony	1	500	331	1	1
Complete_synchrony	1	500	332	1	1
Complete_synchrony	1	500	333	1	1
Complete_synchrony	1	500	334	1	1
Complete_synchrony	1	500	335	1	1
Complete_synchrony	1	500	336	1	1
Complete_synchrony	1	500	337	1	1
Complete_synchrony	1	500	338	1	1
Complete_synchrony	1	500	339	1	1
Complete_synchrony	1	500	340	1	1
Complete_synchrony	1	500	341	1	1
Complete_synchrony	1	500	342	1	1
Complete_synchrony	1	500	343	1	1
Complete_synchrony	1	500	344	1	1
Complete_synchrony	1	500	345	1	1
Complete_synchrony	1	500	346	1	1
Complete_synchrony	1	500	347	1	1
Complete_synchrony	1	500	348	1	1
Complete_synchrony	1	500	349	1	1
Complete_synchrony	1	500	350	1	1
Complete_synchrony	1	500	351	1	1
Complete_synchrony	1	500	352	1	1
Complete_synchrony	1	500	353	1	1
Complete_synchrony	1	500	354	1	1
Complete_synchrony	1	500	355	1	1
Complete_synchrony	1	500	356	1	1
Complete_synchrony	1	500	357	1	1
Complete_synchrony	1	500	358	1	1
Complete_synchrony	1	500	359	1	1
Complete_synchrony	1	500	360	1	1
Complete_synchrony	1	500	361	1	1
Complete_synchrony	1	500	362	1	1
Complete_synchrony	1	500	363	1	1
Complete_synchrony	1	500	364	1	1
Complete_synchrony	1	500	365	1	1
Complete_synchrony	1	500	366	1	1
Complete_synchrony	1	500	367	1	1
Complete_synchrony	1	500	368	1	1
Complete_synchrony	1	500	369	1	1
Complete_synchrony	1	500	370	1	1
Complete_synchrony	1	500	371	1	1
Complete_synchrony	1	500	372	1	1
Complete_synchrony	1	500	373	1	1
Complete_synchrony	1	500	374	1	1
Complete_synchrony	1	500	375	1	1
Complete_synchrony	1	500	376	1	1
Complete_synchrony	1	500	377	1	1
Complete_synchrony	1	500	378	1	1
Complete_synchrony	1	500	379	1	1
Complete_synchrony	1	500	380	1	1
Complete_synchrony	1	500	381	1	1
Complete_synchrony	1	500	382	1	1
Complete_synchrony	1	500	383	1	1
Complete_synchrony	1	500	384	1	1
Complete_synchrony	1	500	385	1	1
Complete_synchrony	1	500	386	1	1
Complete_synchrony	1	500	387	1	1
Complete_synchrony	1	500	388	1	1
Complete_synchrony	1	500	389	1	1
Complete_synchrony	1	500	390	1	1
Complete_synchrony	1	500	391	1	1
Complete_synchrony	1	500	392	1	1
Complete_synchrony	1	500	393	1	1
Complete_synchrony	1	500	394	1	1
Complete_synchrony	1	500	395	1	1
Complete_synchrony	1	500	396	1	1
Complete_synchrony	1	500	397	1	1
Complete_synchrony	1	500	398	1	1
Complete_synchrony	1	500	399	1	1
Complete_synchrony	1	500	400	1	1
Complete_synchrony	1	500	401	1	1
Complete_synchrony	1	500	402	1	1
Complete_synchrony	1	500	403	1	1
Complete_synchrony	1	500	404	1	1
Complete_synchrony	1	500	405	1	1
Complete_synchrony	1	500	406	1	1
Complete_synchrony	1	500	407	1	1
Complete_synchrony	1	500	408	1	1
Complete_synchrony	1	500	409	1	1
Complete_synchrony	1	500	410	1	1
Complete_synchrony	1	500	411	1	1
Complete_synchrony	1	500	412	1	1
Complete_synchrony	1	500	413	1	1
Complete_synchrony	1	500	414	1	1
Complete_synchrony	1	500	415	1	1
Complete_synchrony	1	500	416	1	1
Complete_synchrony	1	500	417	1	1
Complete_synchrony	1	500	418	1	1
Complete_synchrony	1	500	419	1	1
Complete_synchrony	1	500	420	1	1
Complete_synchrony	1	500	421	1	1
Complete_synchrony	1	500	422	1	1
Complete_synchrony	1	500	423	1	1
Complete_synchrony	1	500	424	1	1
Complete_synchrony	1	500	425	1	1
Complete_synchrony	1	500	426	1	1
Complete_synchrony	1	500	427	1	1
Complete_synchrony	1	500	428	1	1
Complete_synchrony	1	500	429	1	1
Complete_synchrony	1	500	430	1	1
Complete_synchrony	1	500	431	1	1
Complete_synchrony	1	500	432	1	1
Complete_synchrony	1	500	433	1	1
Complete_synchrony	1	500	434	1	1
Complete_synchrony	1	500	435	1	1
Complete_synchrony	1	500	436	1	1
Complete_synchrony	1	500	437	1	1
Complete_synchrony	1	500	438	1	1
Complete_synchrony	1	500	439	1	1
Complete_synchrony	1	500	440	1	1
Complete_synchrony	1	500	441	1	1
Complete_synchrony	1	500	442	1	1
Complete_synchrony	1	500	443	1	1
Complete_synchrony	1	500	444	1	1
Complete_synchrony	1	500	445	1	1
Complete_synchrony	1	500	446	1	1
Complete_synchrony	1	500	447	1	1
Complete_synchrony	1	500	448	1	1
Complete_synchrony	1	500	449	1	1
Complete_synchrony	1	500	450	1	1
Complete_synchrony	1	500	451	1	1
Complete_synchrony	1	500	452	1	1
Complete_synchrony	1	500	453	1	1
Complete_synchrony	1	500	454	1	1
Complete_synchrony	1	500	455	1	1
Complete_synchrony	1	500	456	1	1
Complete_synchrony	1	500	457	1	1
Complete_synchrony	1	500	458	1	1
Complete_synchrony	1	500	459	1	1
Complete_synchrony	1	500	460	1	1
Complete_synchrony	1	500	461	1	1
Complete_synchrony	1	500	462	1	1
Complete_synchrony	1	500	463	1	1
Complete_synchrony	1	500	464	1	1
Complete_synchrony	1	500	465	1	1
Complete_synchrony	1	500	466	1	1
Complete_synchrony	1	500	467	1	1
Complete_synchrony	1	500	468	1	1
Complete_synchrony	1	500	469	1	1
Complete_synchrony	1	500	470	1	1
Complete_synchrony	1	500	471	1	1
Complete_synchrony	1	500	472	1	1
Complete_synchrony	1	500	473	1	1
Complete_synchrony	1	500	474	1	1
Complete_synchrony	1	500	475	1	1
Complete_synchrony	1	500	476	1	1
Complete_synchrony	1	500	477	1	1
Complete_synchrony	1	500	478	1	1
Complete_synchrony	1	500	479	1	1
Complete_synchrony	1	500	480	1	1
Complete_synchrony	1	500	481	1	1
Complete_synchrony	1	500	482	1	1
Complete_synchrony	1	500	483	1	1
Complete_synchrony	1	500	484	1	1
Complete_synchrony	1	500	485	1	1
Complete_synchrony	1	500	486	1	1
Complete_synchrony	1	500	487	1	1
Complete_synchrony	1	500	488	1	1
Complete_synchrony	1	500	489	1	1
Complete_synchrony	1	500	490	1	1
Complete_synchrony	1	500	491	1	1
Complete_synchrony	1	500	492	1	1
Complete_synchrony	1	500	493	1	1
Complete_synchrony	1	500	494	1	1
Complete_synchrony	1	500	495	1	1
Complete_synchrony	1	500	496	1	1
Complete_synchrony	1	500	497	1	1
Complete_synchrony	1	500	498	1	1
Complete_synchrony	1	500	499	1	1
Complete_synchrony	1	500	500	1	1
Complete_synchrony	1	1000	1	1	1
Complete_synchrony	1	1000	2	1	1
Complete_synchrony	1	1000	3	1	1
Complete_synchrony	1	1000	4	1	1
Complete_synchrony	1	1000	5	1	1
Complete_synchrony	1	1000	6	1	1
Complete_synchrony	1	1000	7	1	1
Complete_synchrony	1	1000	8	1	1
Complete_synchrony	1	1000	9	1	1
Complete_synchrony	1	1000	10	1	1
Complete_synchrony	1	1000	11	1	1
Complete_synchrony	1	1000	12	1	1
Complete_synchrony	1	1000	13	1	1
Complete_synchrony	1	1000	14	1	1
Complete_synchrony	1	1000	15	1	1
Complete_synchrony	1	1000	16	1	1
Complete_synchrony	1	1000	17	1	1
Complete_synchrony	1	1000	18	1	1
Complete_synchrony	1	1000	19	1	1
Complete_synchrony	1	1000	20	1	1
Complete_synchrony	1	1000	21	1	1
Complete_synchrony	1	1000	22	1	1
Complete_synchrony	1	1000	23	1	1
Complete_synchrony	1	1000	24	1	1
Complete_synchrony	1	1000	25	1	1
Complete_synchrony	1	1000	26	1	1
Complete_synchrony	1	1000	27	1	1
Complete_synchrony	1	1000	28	1	1
Complete_synchrony	1	1000	29	1	1
Complete_synchrony	1	1000	30	1	1
Complete_synchrony	1	1000	31	1	1
Complete_synchrony	1	1000	32	1	1
Complete_synchrony	1	1000	33	1	1
Complete_synchrony	1	1000	34	1	1
Complete_synchrony	1	1000	35	1	1
Complete_synchrony	1	1000	36	1	1
Complete_synchrony	1	1000	37	1	1
Complete_synchrony	1	1000	38	1	1
Complete_synchrony	1	1000	39	1	1
Complete_synchrony	1	1000	40	1	1
Complete_synchrony	1	1000	41	1	1
Complete_synchrony	1	1000	42	1	1
Complete_synchrony	1	1000	43	1	1
Complete_synchrony	1	1000	44	1	1
Complete_synchrony	1	1000	45	1	1
Complete_synchrony	1	1000	46	1	1
Complete_synchrony	1	1000	47	1	1
Complete_synchrony	1	1000	48	1	1
Complete_synchrony	1	1000	49	1	1
Complete_synchrony	1	1000	50	1	1
Complete_synchrony	1	1000	51	1	1
Complete_synchrony	1	1000	52	1	1
Complete_synchrony	1	1000	53	1	1
Complete_synchrony	1	1000	54	1	1
Complete_synchrony	1	1000	55	1	1
Complete_synchrony	1	1000	56	1	1
Complete_synchrony	1	1000	57	1	1
Complete_synchrony	1	1000	58	1	1
Complete_synchrony	1	1000	59	1	1
Complete_synchrony	1	1000	60	1	1
Complete_synchrony	1	1000	61	1	1
Complete_synchrony	1	1000	62	1	1
Complete_synchrony	1	1000	63	1	1
Complete_synchrony	1	1000	64	1	1
Complete_synchrony	1	1000	65	1	1
Complete_synchrony	1	1000	66	1	1
Complete_synchrony	1	1000	67	1	1
Complete_synchrony	1	1000	68	1	1
Complete_synchrony	1	1000	69	1	1
Complete_synchrony	1	1000	70	1	1
Complete_synchrony	1	1000	71	1	1
Complete_synchrony	1	1000	72	1	1
Complete_synchrony	1	1000	73	1	1
Complete_synchrony	1	1000	74	1	1
Complete_synchrony	1	1000	75	1	1
Complete_synchrony	1	1000	76	1	1
Complete_synchrony	1	1000	77	1	1
Complete_synchrony	1	1000	78	1	1
Complete_synchrony	1	1000	79	1	1
Complete_synchrony	1	1000	80	1	1
Complete_synchrony	1	1000	81	1	1
Complete_synchrony	1	1000	82	1	1
Complete_synchrony	1	1000	83	1	1
Complete_synchrony	1	1000	84	1	1
Complete_synchrony	1	1000	85	1	1
Complete_synchrony	1	1000	86	1	1
Complete_synchrony	1	1000	87	1	1
Complete_synchrony	1	1000	88	1	1
Complete_synchrony	1	1000	89	1	1
Complete_synchrony	1	1000	90	1	1
Complete_synchrony	1	1000	91	1	1
Complete_synchrony	1	1000	92	1	1
Complete_synchrony	1	1000	93	1	1
Complete_synchrony	1	1000	94	1	1
Complete_synchrony	1	1000	95	1	1
Complete_synchrony	1	1000	96	1	1
Complete_synchrony	1	1000	97	1	1
Complete_synchrony	1	1000	98	1	1
Complete_synchrony	1	1000	99	1	1
Complete_synchrony	1	1000	100	1	1
Complete_synchrony	1	1000	101	1	1
Complete_synchrony	1	1000	102	1	1
Complete_synchrony	1	1000	103	1	1
Complete_synchrony	1	1000	104	1	1
Complete_synchrony	1	1000	105	1	1
Complete_synchrony	1	1000	106	1	1
Complete_synchrony	1	1000	107	1	1
Complete_synchrony	1	1000	108	1	1
Complete_synchrony	1	1000	109	1	1
Complete_synchrony	1	1000	110	1	1
Complete_synchrony	1	1000	111	1	1
Complete_synchrony	1	1000	112	1	1
Complete_synchrony	1	1000	113	1	1
Complete_synchrony	1	1000	114	1	1
Complete_synchrony	1	1000	115	1	1
Complete_synchrony	1	1000	116	1	1
Complete_synchrony	1	1000	117	1	1
Complete_synchrony	1	1000	118	1	1
Complete_synchrony	1	1000	119	1	1
Complete_synchrony	1	1000	120	1	1
Complete_synchrony	1	1000	121	1	1
Complete_synchrony	1	1000	122	1	1
Complete_synchrony	1	1000	123	1	1
Complete_synchrony	1	1000	124	1	1
Complete_synchrony	1	1000	125	1	1
Complete_synchrony	1	1000	126	1	1
Complete_synchrony	1	1000	127	1	1
Complete_synchrony	1	1000	128	1	1
Complete_synchrony	1	1000	129	1	1
Complete_synchrony	1	1000	130	1	1
Complete_synchrony	1	1000	131	1	1
Complete_synchrony	1	1000	132	1	1
Complete_synchrony	1	1000	133	1	1
Complete_synchrony	1	1000	134	1	1
Complete_synchrony	1	1000	135	1	1
Complete_synchrony	1	1000	136	1	1
Complete_synchrony	1	1000	137	1	1
Complete_synchrony	1	1000	138	1	1
Complete_synchrony	1	1000	139	1	1
Complete_synchrony	1	1000	140	1	1
Complete_synchrony	1	1000	141	1	1
Complete_synchrony	1	1000	142	1	1
Complete_synchrony	1	1000	143	1	1
Complete_synchrony	1	1000	144	1	1
Complete_synchrony	1	1000	145	1	1
Complete_synchrony	1	1000	146	1	1
Complete_synchrony	1	1000	147	1	1
Complete_synchrony	1	1000	148	1	1
Complete_synchrony	1	1000	149	1	1
Complete_synchrony	1	1000	150	1	1
Complete_synchrony	1	1000	151	1	1
Complete_synchrony	1	1000	152	1	1
Complete_synchrony	1	1000	153	1	1
Complete_synchrony	1	1000	154	1	1
Complete_synchrony	1	1000	155	1	1
Complete_synchrony	1	1000	156	1	1
Complete_synchrony	1	1000	157	1	1
Complete_synchrony	1	1000	158	1	1
Complete_synchrony	1	1000	159	1	1
Complete_synchrony	1	1000	160	1	1
Complete_synchrony	1	1000	161	1	1
Complete_synchrony	1	1000	162	1	1
Complete_synchrony	1	1000	163	1	1
Complete_synchrony	1	1000	164	1	1
Complete_synchrony	1	1000	165	1	1
Complete_synchrony	1	1000	166	1	1
Complete_synchrony	1	1000	167	1	1
Complete_synchrony	1	1000	168	1	1
Complete_synchrony	1	1000	169	1	1
Complete_synchrony	1	1000	170	1	1
Complete_synchrony	1	1000	171	1	1
Complete_synchrony	1	1000	172	1	1
Complete_synchrony	1	1000	173	1	1
Complete_synchrony	1	1000	174	1	1
Complete_synchrony	1	1000	175	1	1
Complete_synchrony	1	1000	176	1	1
Complete_synchrony	1	1000	177	1	1
Complete_synchrony	1	1000	178	1	1
Complete_synchrony	1	1000	179	1	1
Complete_synchrony	1	1000	180	1	1
Complete_synchrony	1	1000	181	1	1
Complete_synchrony	1	1000	182	1	1
Complete_synchrony	1	1000	183	1	1
Complete_synchrony	1	1000	184	1	1
Complete_synchrony	1	1000	185	1	1
Complete_synchrony	1	1000	186	1	1
Complete_synchrony	1	1000	187	1	1
Complete_synchrony	1	1000	188	1	1
Complete_synchrony	1	1000	189	1	1
Complete_synchrony	1	1000	190	1	1
Complete_synchrony	1	1000	191	1	1
Complete_synchrony	1	1000	192	1	1
Complete_synchrony	1	1000	193	1	1
Complete_synchrony	1	1000	194	1	1
Complete_synchrony	1	1000	195	1	1
Complete_synchrony	1	1000	196	1	1
Complete_synchrony	1	1000	197	1	1
Complete_synchrony	1	1000	198	1	1
Complete_synchrony	1	1000	199	1	1
Complete_synchrony	1	1000	200	1	1
Complete_synchrony	1	1000	201	1	1
Complete_synchrony	1	1000	202	1	1
Complete_synchrony	1	1000	203	1	1
Complete_synchrony	1	1000	204	1	1
Complete_synchrony	1	1000	205	1	1
Complete_synchrony	1	1000	206	1	1
Complete_synchrony	1	1000	207	1	1
Complete_synchrony	1	1000	208	1	1
Complete_synchrony	1	1000	209	1	1
Complete_synchrony	1	1000	210	1	1
Complete_synchrony	1	1000	211	1	1
Complete_synchrony	1	1000	212	1	1
Complete_synchrony	1	1000	213	1	1
Complete_synchrony	1	1000	214	1	1
Complete_synchrony	1	1000	215	1	1
Complete_synchrony	1	1000	216	1	1
Complete_synchrony	1	1000	217	1	1
Complete_synchrony	1	1000	218	1	1
Complete_synchrony	1	1000	219	1	1
Complete_synchrony	1	1000	220	1	1
Complete_synchrony	1	1000	221	1	1
Complete_synchrony	1	1000	222	1	1
Complete_synchrony	1	1000	223	1	1
Complete_synchrony	1	1000	224	1	1
Complete_synchrony	1	1000	225	1	1
Complete_synchrony	1	1000	226	1	1
Complete_synchrony	1	1000	227	1	1
Complete_synchrony	1	1000	228	1	1
Complete_synchrony	1	1000	229	1	1
Complete_synchrony	1	1000	230	1	1
Complete_synchrony	1	1000	231	1	1
Complete_synchrony	1	1000	232	1	1
Complete_synchrony	1	1000	233	1	1
Complete_synchrony	1	1000	234	1	1
Complete_synchrony	1	1000	235	1	1
Complete_synchrony	1	1000	236	1	1
Complete_synchrony	1	1000	237	1	1
Complete_synchrony	1	1000	238	1	1
Complete_synchrony	1	1000	239	1	1
Complete_synchrony	1	1000	240	1	1
Complete_synchrony	1	1000	241	1	1
Complete_synchrony	1	1000	242	1	1
Complete_synchrony	1	1000	243	1	1
Complete_synchrony	1	1000	244	1	1
Complete_synchrony	1	1000	245	1	1
Complete_synchrony	1	1000	246	1	1
Complete_synchrony	1	1000	247	1	1
Complete_synchrony	1	1000	248	1	1
Complete_synchrony	1	1000	249	1	1
Complete_synchrony	1	1000	250	1	1
Complete_synchrony	1	1000	251	1	1
Complete_synchrony	1	1000	252	1	1
Complete_synchrony	1	1000	253	1	1
Complete_synchrony	1	1000	254	1	1
Complete_synchrony	1	1000	255	1	1
Complete_synchrony	1	1000	256	1	1
Complete_synchrony	1	1000	257	1	1
Complete_synchrony	1	1000	258	1	1
Complete_synchrony	1	1000	259	1	1
Complete_synchrony	1	1000	260	1	1
Complete_synchrony	1	1000	261	1	1
Complete_synchrony	1	1000	262	1	1
Complete_synchrony	1	1000	263	1	1
Complete_synchrony	1	1000	264	1	1
Complete_synchrony	1	1000	265	1	1
Complete_synchrony	1	1000	266	1	1
Complete_synchrony	1	1000	267	1	1
Complete_synchrony	1	1000	268	1	1
Complete_synchrony	1	1000	269	1	1
Complete_synchrony	1	1000	270	1	1
Complete_synchrony	1	1000	271	1	1
Complete_synchrony	1	1000	272	1	1
Complete_synchrony	1	1000	273	1	1
Complete_synchrony	1	1000	274	1	1
Complete_synchrony	1	1000	275	1	1
Complete_synchrony	1	1000	276	1	1
Complete_synchrony	1	1000	277	1	1
Complete_synchrony	1	1000	278	1	1
Complete_synchrony	1	1000	279	1	1
Complete_synchrony	1	1000	280	1	1
Complete_synchrony	1	1000	281	1	1
Complete_synchrony	1	1000	282	1	1
Complete_synchrony	1	1000	283	1	1
Complete_synchrony	1	1000	284	1	1
Complete_synchrony	1	1000	285	1	1
Complete_synchrony	1	1000	286	1	1
Complete_synchrony	1	1000	287	1	1
Complete_synchrony	1	1000	288	1	1
Complete_synchrony	1	1000	289	1	1
Complete_synchrony	1	1000	290	1	1
Complete_synchrony	1	1000	291	1	1
Complete_synchrony	1	1000	292	1	1
Complete_synchrony	1	1000	293	1	1
Complete_synchrony	1	1000	294	1	1
Complete_synchrony	1	1000	295	1	1
Complete_synchrony	1	1000	296	1	1
Complete_synchrony	1	1000	297	1	1
Complete_synchrony	1	1000	298	1	1
Complete_synchrony	1	1000	299	1	1
Complete_synchrony	1	1000	300	1	1
Complete_synchrony	1	1000	301	1	1
Complete_synchrony	1	1000	302	1	1
Complete_synchrony	1	1000	303	1	1
Complete_synchrony	1	1000	304	1	1
Complete_synchrony	1	1000	305	1	1
Complete_synchrony	1	1000	306	1	1
Complete_synchrony	1	1000	307	1	1
Complete_synchrony	1	1000	308	1	1
Complete_synchrony	1	1000	309	1	1
Complete_synchrony	1	1000	310	1	1
Complete_synchrony	1	1000	311	1	1
Complete_synchrony	1	1000	312	1	1
Complete_synchrony	1	1000	313	1	1
Complete_synchrony	1	1000	314	1	1
Complete_synchrony	1	1000	315	1	1
Complete_synchrony	1	1000	316	1	1
Complete_synchrony	1	1000	317	1	1
Complete_synchrony	1	1000	318	1	1
Complete_synchrony	1	1000	319	1	1
Complete_synchrony	1	1000	320	1	1
Complete_synchrony	1	1000	321	1	1
Complete_synchrony	1	1000	322	1	1
Complete_synchrony	1	1000	323	1	1
Complete_synchrony	1	1000	324	1	1
Complete_synchrony	1	1000	325	1	1
Complete_synchrony	1	1000	326	1	1
Complete_synchrony	1	1000	327	1	1
Complete_synchrony	1	1000	328	1	1
Complete_synchrony	1	1000	329	1	1
Complete_synchrony	1	1000	330	1	1
Complete_synchrony	1	1000	331	1	1
Complete_synchrony	1	1000	332	1	1
Complete_synchrony	1	1000	333	1	1
Complete_synchrony	1	1000	334	1	1
Complete_synchrony	1	1000	335	1	1
Complete_synchrony	1	1000	336	1	1
Complete_synchrony	1	1000	337	1	1
Complete_synchrony	1	1000	338	1	1
Complete_synchrony	1	1000	339	1	1
Complete_synchrony	1	1000	340	1	1
Complete_synchrony	1	1000	341	1	1
Complete_synchrony	1	1000	342	1	1
Complete_synchrony	1	1000	343	1	1
Complete_synchrony	1	1000	344	1	1
Complete_synchrony	1	1000	345	1	1
Complete_synchrony	1	1000	346	1	1
Complete_synchrony	1	1000	347	1	1
Complete_synchrony	1	1000	348	1	1
Complete_synchrony	1	1000	349	1	1
Complete_synchrony	1	1000	350	1	1
Complete_synchrony	1	1000	351	1	1
Complete_synchrony	1	1000	352	1	1
Complete_synchrony	1	1000	353	1	1
Complete_synchrony	1	1000	354	1	1
Complete_synchrony	1	1000	355	1	1
Complete_synchrony	1	1000	356	1	1
Complete_synchrony	1	1000	357	1	1
Complete_synchrony	1	1000	358	1	1
Complete_synchrony	1	1000	359	1	1
Complete_synchrony	1	1000	360	1	1
Complete_synchrony	1	1000	361	1	1
Complete_synchrony	1	1000	362	1	1
Complete_synchrony	1	1000	363	1	1
Complete_synchrony	1	1000	364	1	1
Complete_synchrony	1	1000	365	1	1
Complete_synchrony	1	1000	366	1	1
Complete_synchrony	1	1000	367	1	1
Complete_synchrony	1	1000	368	1	1
Complete_synchrony	1	1000	369	1	1
Complete_synchrony	1	1000	370	1	1
Complete_synchrony	1	1000	371	1	1
Complete_synchrony	1	1000	372	1	1
Complete_synchrony	1	1000	373	1	1
Complete_synchrony	1	1000	374	1	1
Complete_synchrony	1	1000	375	1	1
Complete_synchrony	1	1000	376	1	1
Complete_synchrony	1	1000	377	1	1
Complete_synchrony	1	1000	378	1	1
Complete_synchrony	1	1000	379	1	1
Complete_synchrony	1	1000	380	1	1
Complete_synchrony	1	1000	381	1	1
Complete_synchrony	1	1000	382	1	1
Complete_synchrony	1	1000	383	1	1
Complete_synchrony	1	1000	384	1	1
Complete_synchrony	1	1000	385	1	1
Complete_synchrony	1	1000	386	1	1
Complete_synchrony	1	1000	387	1	1
Complete_synchrony	1	1000	388	1	1
Complete_synchrony	1	1000	389	1	1
Complete_synchrony	1	1000	390	1	1
Complete_synchrony	1	1000	391	1	1
Complete_synchrony	1	1000	392	1	1
Complete_synchrony	1	1000	393	1	1
Complete_synchrony	1	1000	394	1	1
Complete_synchrony	1	1000	395	1	1
Complete_synchrony	1	1000	396	1	1
Complete_synchrony	1	1000	397	1	1
Complete_synchrony	1	1000	398	1	1
Complete_synchrony	1	1000	399	1	1
Complete_synchrony	1	1000	400	1	1
Complete_synchrony	1	1000	401	1	1
Complete_synchrony	1	1000	402	1	1
Complete_synchrony	1	1000	403	1	1
Complete_synchrony	1	1000	404	1	1
Complete_synchrony	1	1000	405	1	1
Complete_synchrony	1	1000	406	1	1
Complete_synchrony	1	1000	407	1	1
Complete_synchrony	1	1000	408	1	1
Complete_synchrony	1	1000	409	1	1
Complete_synchrony	1	1000	410	1	1
Complete_synchrony	1	1000	411	1	1
Complete_synchrony	1	1000	412	1	1
Complete_synchrony	1	1000	413	1	1
Complete_synchrony	1	1000	414	1	1
Complete_synchrony	1	1000	415	1	1
Complete_synchrony	1	1000	416	1	1
Complete_synchrony	1	1000	417	1	1
Complete_synchrony	1	1000	418	1	1
Complete_synchrony	1	1000	419	1	1
Complete_synchrony	1	1000	420	1	1
Complete_synchrony	1	1000	421	1	1
Complete_synchrony	1	1000	422	1	1
Complete_synchrony	1	1000	423	1	1
Complete_synchrony	1	1000	424	1	1
Complete_synchrony	1	1000	425	1	1
Complete_synchrony	1	1000	426	1	1
Complete_synchrony	1	1000	427	1	1
Complete_synchrony	1	1000	428	1	1
Complete_synchrony	1	1000	429	1	1
Complete_synchrony	1	1000	430	1	1
Complete_synchrony	1	1000	431	1	1
Complete_synchrony	1	1000	432	1	1
Complete_synchrony	1	1000	433	1	1
Complete_synchrony	1	1000	434	1	1
Complete_synchrony	1	1000	435	1	1
Complete_synchrony	1	1000	436	1	1
Complete_synchrony	1	1000	437	1	1
Complete_synchrony	1	1000	438	1	1
Complete_synchrony	1	1000	439	1	1
Complete_synchrony	1	1000	440	1	1
Complete_synchrony	1	1000	441	1	1
Complete_synchrony	1	1000	442	1	1
Complete_synchrony	1	1000	443	1	1
Complete_synchrony	1	1000	444	1	1
Complete_synchrony	1	1000	445	1	1
Complete_synchrony	1	1000	446	1	1
Complete_synchrony	1	1000	447	1	1
Complete_synchrony	1	1000	448	1	1
Complete_synchrony	1	1000	449	1	1
Complete_synchrony	1	1000	450	1	1
Complete_synchrony	1	1000	451	1	1
Complete_synchrony	1	1000	452	1	1
Complete_synchrony	1	1000	453	1	1
Complete_synchrony	1	1000	454	1	1
Complete_synchrony	1	1000	455	1	1
Complete_synchrony	1	1000	456	1	1
Complete_synchrony	1	1000	457	1	1
Complete_synchrony	1	1000	458	1	1
Complete_synchrony	1	1000	459	1	1
Complete_synchrony	1	1000	460	1	1
Complete_synchrony	1	1000	461	1	1
Complete_synchrony	1	1000	462	1	1
Complete_synchrony	1	1000	463	1	1
Complete_synchrony	1	1000	464	1	1
Complete_synchrony	1	1000	465	1	1
Complete_synchrony	1	1000	466	1	1
Complete_synchrony	1	1000	467	1	1
Complete_synchrony	1	1000	468	1	1
Complete_synchrony	1	1000	469	1	1
Complete_synchrony	1	1000	470	1	1
Complete_synchrony	1	1000	471	1	1
Complete_synchrony	1	1000	472	1	1
Complete_synchrony	1	1000	473	1	1
Complete_synchrony	1	1000	474	1	1
Complete_synchrony	1	1000	475	1	1
Complete_synchrony	1	1000	476	1	1
Complete_synchrony	1	1000	477	1	1
Complete_synchrony	1	1000	478	1	1
Complete_synchrony	1	1000	479	1	1
Complete_synchrony	1	1000	480	1	1
Complete_synchrony	1	1000	481	1	1
Complete_synchrony	1	1000	482	1	1
Complete_synchrony	1	1000	483	1	1
Complete_synchrony	1	1000	484	1	1
Complete_synchrony	1	1000	485	1	1
Complete_synchrony	1	1000	486	1	1
Complete_synchrony	1	1000	487	1	1
Complete_synchrony	1	1000	488	1	1
Complete_synchrony	1	1000	489	1	1
Complete_synchrony	1	1000	490	1	1
Complete_synchrony	1	1000	491	1	1
Complete_synchrony	1	1000	492	1	1
Complete_synchrony	1	1000	493	1	1
Complete_synchrony	1	1000	494	1	1
Complete_synchrony	1	1000	495	1	1
Complete_synchrony	1	1000	496	1	1
Complete_synchrony	1	1000	497	1	1
Complete_synchrony	1	1000	498	1	1
Complete_synchrony	1	1000	499	1	1
Complete_synchrony	1	1000	500	1	1
Complete_synchrony	1	1000	501	1	1
Complete_synchrony	1	1000	502	1	1
Complete_synchrony	1	1000	503	1	1
Complete_synchrony	1	1000	504	1	1
Complete_synchrony	1	1000	505	1	1
Complete_synchrony	1	1000	506	1	1
Complete_synchrony	1	1000	507	1	1
Complete_synchrony	1	1000	508	1	1
Complete_synchrony	1	1000	509	1	1
Complete_synchrony	1	1000	510	1	1
Complete_synchrony	1	1000	511	1	1
Complete_synchrony	1	1000	512	1	1
Complete_synchrony	1	1000	513	1	1
Complete_synchrony	1	1000	514	1	1
Complete_synchrony	1	1000	515	1	1
Complete_synchrony	1	1000	516	1	1
Complete_synchrony	1	1000	517	1	1
Complete_synchrony	1	1000	518	1	1
Complete_synchrony	1	1000	519	1	1
Complete_synchrony	1	1000	520	1	1
Complete_synchrony	1	1000	521	1	1
Complete_synchrony	1	1000	522	1	1
Complete_synchrony	1	1000	523	1	1
Complete_synchrony	1	1000	524	1	1
Complete_synchrony	1	1000	525	1	1
Complete_synchrony	1	1000	526	1	1
Complete_synchrony	1	1000	527	1	1
Complete_synchrony	1	1000	528	1	1
Complete_synchrony	1	1000	529	1	1
Complete_synchrony	1	1000	530	1	1
Complete_synchrony	1	1000	531	1	1
Complete_synchrony	1	1000	532	1	1
Complete_synchrony	1	1000	533	1	1
Complete_synchrony	1	1000	534	1	1
Complete_synchrony	1	1000	535	1	1
Complete_synchrony	1	1000	536	1	1
Complete_synchrony	1	1000	537	1	1
Complete_synchrony	1	1000	538	1	1
Complete_synchrony	1	1000	539	1	1
Complete_synchrony	1	1000	540	1	1
Complete_synchrony	1	1000	541	1	1
Complete_synchrony	1	1000	542	1	1
Complete_synchrony	1	1000	543	1	1
Complete_synchrony	1	1000	544	1	1
Complete_synchrony	1	1000	545	1	1
Complete_synchrony	1	1000	546	1	1
Complete_synchrony	1	1000	547	1	1
Complete_synchrony	1	1000	548	1	1
Complete_synchrony	1	1000	549	1	1
Complete_synchrony	1	1000	550	1	1
Complete_synchrony	1	1000	551	1	1
Complete_synchrony	1	1000	552	1	1
Complete_synchrony	1	1000	553	1	1
Complete_synchrony	1	1000	554	1	1
Complete_synchrony	1	1000	555	1	1
Complete_synchrony	1	1000	556	1	1
Complete_synchrony	1	1000	557	1	1
Complete_synchrony	1	1000	558	1	1
Complete_synchrony	1	1000	559	1	1
Complete_synchrony	1	1000	560	1	1
Complete_synchrony	1	1000	561	1	1
Complete_synchrony	1	1000	562	1	1
Complete_synchrony	1	1000	563	1	1
Complete_synchrony	1	1000	564	1	1
Complete_synchrony	1	1000	565	1	1
Complete_synchrony	1	1000	566	1	1
Complete_synchrony	1	1000	567	1	1
Complete_synchrony	1	1000	568	1	1
Complete_synchrony	1	1000	569	1	1
Complete_synchrony	1	1000	570	1	1
Complete_synchrony	1	1000	571	1	1
Complete_synchrony	1	1000	572	1	1
Complete_synchrony	1	1000	573	1	1
Complete_synchrony	1	1000	574	1	1
Complete_synchrony	1	1000	575	1	1
Complete_synchrony	1	1000	576	1	1
Complete_synchrony	1	1000	577	1	1
Complete_synchrony	1	1000	578	1	1
Complete_synchrony	1	1000	579	1	1
Complete_synchrony	1	1000	580	1	1
Complete_synchrony	1	1000	581	1	1
Complete_synchrony	1	1000	582	1	1
Complete_synchrony	1	1000	583	1	1
Complete_synchrony	1	1000	584	1	1
Complete_synchrony	1	1000	585	1	1
Complete_synchrony	1	1000	586	1	1
Complete_synchrony	1	1000	587	1	1
Complete_synchrony	1	1000	588	1	1
Complete_synchrony	1	1000	589	1	1
Complete_synchrony	1	1000	590	1	1
Complete_synchrony	1	1000	591	1	1
Complete_synchrony	1	1000	592	1	1
Complete_synchrony	1	1000	593	1	1
Complete_synchrony	1	1000	594	1	1
Complete_synchrony	1	1000	595	1	1
Complete_synchrony	1	1000	596	1	1
Complete_synchrony	1	1000	597	1	1
Complete_synchrony	1	1000	598	1	1
Complete_synchrony	1	1000	599	1	1
Complete_synchrony	1	1000	600	1	1
Complete_synchrony	1	1000	601	1	1
Complete_synchrony	1	1000	602	1	1
Complete_synchrony	1	1000	603	1	1
Complete_synchrony	1	1000	604	1	1
Complete_synchrony	1	1000	605	1	1
Complete_synchrony	1	1000	606	1	1
Complete_synchrony	1	1000	607	1	1
Complete_synchrony	1	1000	608	1	1
Complete_synchrony	1	1000	609	1	1
Complete_synchrony	1	1000	610	1	1
Complete_synchrony	1	1000	611	1	1
Complete_synchrony	1	1000	612	1	1
Complete_synchrony	1	1000	613	1	1
Complete_synchrony	1	1000	614	1	1
Complete_synchrony	1	1000	615	1	1
Complete_synchrony	1	1000	616	1	1
Complete_synchrony	1	1000	617	1	1
Complete_synchrony	1	1000	618	1	1
Complete_synchrony	1	1000	619	1	1
Complete_synchrony	1	1000	620	1	1
Complete_synchrony	1	1000	621	1	1
Complete_synchrony	1	1000	622	1	1
Complete_synchrony	1	1000	623	1	1
Complete_synchrony	1	1000	624	1	1
Complete_synchrony	1	1000	625	1	1
Complete_synchrony	1	1000	626	1	1
Complete_synchrony	1	1000	627	1	1
Complete_synchrony	1	1000	628	1	1
Complete_synchrony	1	1000	629	1	1
Complete_synchrony	1	1000	630	1	1
Complete_synchrony	1	1000	631	1	1
Complete_synchrony	1	1000	632	1	1
Complete_synchrony	1	1000	633	1	1
Complete_synchrony	1	1000	634	1	1
Complete_synchrony	1	1000	635	1	1
Complete_synchrony	1	1000	636	1	1
Complete_synchrony	1	1000	637	1	1
Complete_synchrony	1	1000	638	1	1
Complete_synchrony	1	1000	639	1	1
Complete_synchrony	1	1000	640	1	1
Complete_synchrony	1	1000	641	1	1
Complete_synchrony	1	1000	642	1	1
Complete_synchrony	1	1000	643	1	1
Complete_synchrony	1	1000	644	1	1
Complete_synchrony	1	1000	645	1	1
Complete_synchrony	1	1000	646	1	1
Complete_synchrony	1	1000	647	1	1
Complete_synchrony	1	1000	648	1	1
Complete_synchrony	1	1000	649	1	1
Complete_synchrony	1	1000	650	1	1
Complete_synchrony	1	1000	651	1	1
Complete_synchrony	1	1000	652	1	1
Complete_synchrony	1	1000	653	1	1
Complete_synchrony	1	1000	654	1	1
Complete_synchrony	1	1000	655	1	1
Complete_synchrony	1	1000	656	1	1
Complete_synchrony	1	1000	657	1	1
Complete_synchrony	1	1000	658	1	1
Complete_synchrony	1	1000	659	1	1
Complete_synchrony	1	1000	660	1	1
Complete_synchrony	1	1000	661	1	1
Complete_synchrony	1	1000	662	1	1
Complete_synchrony	1	1000	663	1	1
Complete_synchrony	1	1000	664	1	1
Complete_synchrony	1	1000	665	1	1
Complete_synchrony	1	1000	666	1	1
Complete_synchrony	1	1000	667	1	1
Complete_synchrony	1	1000	668	1	1
Complete_synchrony	1	1000	669	1	1
Complete_synchrony	1	1000	670	1	1
Complete_synchrony	1	1000	671	1	1
Complete_synchrony	1	1000	672	1	1
Complete_synchrony	1	1000	673	1	1
Complete_synchrony	1	1000	674	1	1
Complete_synchrony	1	1000	675	1	1
Complete_synchrony	1	1000	676	1	1
Complete_synchrony	1	1000	677	1	1
Complete_synchrony	1	1000	678	1	1
Complete_synchrony	1	1000	679	1	1
Complete_synchrony	1	1000	680	1	1
Complete_synchrony	1	1000	681	1	1
Complete_synchrony	1	1000	682	1	1
Complete_synchrony	1	1000	683	1	1
Complete_synchrony	1	1000	684	1	1
Complete_synchrony	1	1000	685	1	1
Complete_synchrony	1	1000	686	1	1
Complete_synchrony	1	1000	687	1	1
Complete_synchrony	1	1000	688	1	1
Complete_synchrony	1	1000	689	1	1
Complete_synchrony	1	1000	690	1	1
Complete_synchrony	1	1000	691	1	1
Complete_synchrony	1	1000	692	1	1
Complete_synchrony	1	1000	693	1	1
Complete_synchrony	1	1000	694	1	1
Complete_synchrony	1	1000	695	1	1
Complete_synchrony	1	1000	696	1	1
Complete_synchrony	1	1000	697	1	1
Complete_synchrony	1	1000	698	1	1
Complete_synchrony	1	1000	699	1	1
Complete_synchrony	1	1000	700	1	1
Complete_synchrony	1	1000	701	1	1
Complete_synchrony	1	1000	702	1	1
Complete_synchrony	1	1000	703	1	1
Complete_synchrony	1	1000	704	1	1
Complete_synchrony	1	1000	705	1	1
Complete_synchrony	1	1000	706	1	1
Complete_synchrony	1	1000	707	1	1
Complete_synchrony	1	1000	708	1	1
Complete_synchrony	1	1000	709	1	1
Complete_synchrony	1	1000	710	1	1
Complete_synchrony	1	1000	711	1	1
Complete_synchrony	1	1000	712	1	1
Complete_synchrony	1	1000	713	1	1
Complete_synchrony	1	1000	714	1	1
Complete_synchrony	1	1000	715	1	1
Complete_synchrony	1	1000	716	1	1
Complete_synchrony	1	1000	717	1	1
Complete_synchrony	1	1000	718	1	1
Complete_synchrony	1	1000	719	1	1
Complete_synchrony	1	1000	720	1	1
Complete_synchrony	1	1000	721	1	1
Complete_synchrony	1	1000	722	1	1
Complete_synchrony	1	1000	723	1	1
Complete_synchrony	1	1000	724	1	1
Complete_synchrony	1	1000	725	1	1
Complete_synchrony	1	1000	726	1	1
Complete_synchrony	1	1000	727	1	1
Complete_synchrony	1	1000	728	1	1
Complete_synchrony	1	1000	729	1	1
Complete_synchrony	1	1000	730	1	1
Complete_synchrony	1	1000	731	1	1
Complete_synchrony	1	1000	732	1	1
Complete_synchrony	1	1000	733	1	1
Complete_synchrony	1	1000	734	1	1
Complete_synchrony	1	1000	735	1	1
Complete_synchrony	1	1000	736	1	1
Complete_synchrony	1	1000	737	1	1
Complete_synchrony	1	1000	738	1	1
Complete_synchrony	1	1000	739	1	1
Complete_synchrony	1	1000	740	1	1
Complete_synchrony	1	1000	741	1	1
Complete_synchrony	1	1000	742	1	1
Complete_synchrony	1	1000	743	1	1
Complete_synchrony	1	1000	744	1	1
Complete_synchrony	1	1000	745	1	1
Complete_synchrony	1	1000	746	1	1
Complete_synchrony	1	1000	747	1	1
Complete_synchrony	1	1000	748	1	1
Complete_synchrony	1	1000	749	1	1
Complete_synchrony	1	1000	750	1	1
Complete_synchrony	1	1000	751	1	1
Complete_synchrony	1	1000	752	1	1
Complete_synchrony	1	1000	753	1	1
Complete_synchrony	1	1000	754	1	1
Complete_synchrony	1	1000	755	1	1
Complete_synchrony	1	1000	756	1	1
Complete_synchrony	1	1000	757	1	1
Complete_synchrony	1	1000	758	1	1
Complete_synchrony	1	1000	759	1	1
Complete_synchrony	1	1000	760	1	1
Complete_synchrony	1	1000	761	1	1
Complete_synchrony	1	1000	762	1	1
Complete_synchrony	1	1000	763	1	1
Complete_synchrony	1	1000	764	1	1
Complete_synchrony	1	1000	765	1	1
Complete_synchrony	1	1000	766	1	1
Complete_synchrony	1	1000	767	1	1
Complete_synchrony	1	1000	768	1	1
Complete_synchrony	1	1000	769	1	1
Complete_synchrony	1	1000	770	1	1
Complete_synchrony	1	1000	771	1	1
Complete_synchrony	1	1000	772	1	1
Complete_synchrony	1	1000	773	1	1
Complete_synchrony	1	1000	774	1	1
Complete_synchrony	1	1000	775	1	1
Complete_synchrony	1	1000	776	1	1
Complete_synchrony	1	1000	777	1	1
Complete_synchrony	1	1000	778	1	1
Complete_synchrony	1	1000	779	1	1
Complete_synchrony	1	1000	780	1	1
Complete_synchrony	1	1000	781	1	1
Complete_synchrony	1	1000	782	1	1
Complete_synchrony	1	1000	783	1	1
Complete_synchrony	1	1000	784	1	1
Complete_synchrony	1	1000	785	1	1
Complete_synchrony	1	1000	786	1	1
Complete_synchrony	1	1000	787	1	1
Complete_synchrony	1	1000	788	1	1
Complete_synchrony	1	1000	789	1	1
Complete_synchrony	1	1000	790	1	1
Complete_synchrony	1	1000	791	1	1
Complete_synchrony	1	1000	792	1	1
Complete_synchrony	1	1000	793	1	1
Complete_synchrony	1	1000	794	1	1
Complete_synchrony	1	1000	795	1	1
Complete_synchrony	1	1000	796	1	1
Complete_synchrony	1	1000	797	1	1
Complete_synchrony	1	1000	798	1	1
Complete_synchrony	1	1000	799	1	1
Complete_synchrony	1	1000	800	1	1
Complete_synchrony	1	1000	801	1	1
Complete_synchrony	1	1000	802	1	1
Complete_synchrony	1	1000	803	1	1
Complete_synchrony	1	1000	804	1	1
Complete_synchrony	1	1000	805	1	1
Complete_synchrony	1	1000	806	1	1
Complete_synchrony	1	1000	807	1	1
Complete_synchrony	1	1000	808	1	1
Complete_synchrony	1	1000	809	1	1
Complete_synchrony	1	1000	810	1	1
Complete_synchrony	1	1000	811	1	1
Complete_synchrony	1	1000	812	1	1
Complete_synchrony	1	1000	813	1	1
Complete_synchrony	1	1000	814	1	1
Complete_synchrony	1	1000	815	1	1
Complete_synchrony	1	1000	816	1	1
Complete_synchrony	1	1000	817	1	1
Complete_synchrony	1	1000	818	1	1
Complete_synchrony	1	1000	819	1	1
Complete_synchrony	1	1000	820	1	1
Complete_synchrony	1	1000	821	1	1
Complete_synchrony	1	1000	822	1	1
Complete_synchrony	1	1000	823	1	1
Complete_synchrony	1	1000	824	1	1
Complete_synchrony	1	1000	825	1	1
Complete_synchrony	1	1000	826	1	1
Complete_synchrony	1	1000	827	1	1
Complete_synchrony	1	1000	828	1	1
Complete_synchrony	1	1000	829	1	1
Complete_synchrony	1	1000	830	1	1
Complete_synchrony	1	1000	831	1	1
Complete_synchrony	1	1000	832	1	1
Complete_synchrony	1	1000	833	1	1
Complete_synchrony	1	1000	834	1	1
Complete_synchrony	1	1000	835	1	1
Complete_synchrony	1	1000	836	1	1
Complete_synchrony	1	1000	837	1	1
Complete_synchrony	1	1000	838	1	1
Complete_synchrony	1	1000	839	1	1
Complete_synchrony	1	1000	840	1	1
Complete_synchrony	1	1000	841	1	1
Complete_synchrony	1	1000	842	1	1
Complete_synchrony	1	1000	843	1	1
Complete_synchrony	1	1000	844	1	1
Complete_synchrony	1	1000	845	1	1
Complete_synchrony	1	1000	846	1	1
Complete_synchrony	1	1000	847	1	1
Complete_synchrony	1	1000	848	1	1
Complete_synchrony	1	1000	849	1	1
Complete_synchrony	1	1000	850	1	1
Complete_synchrony	1	1000	851	1	1
Complete_synchrony	1	1000	852	1	1
Complete_synchrony	1	1000	853	1	1
Complete_synchrony	1	1000	854	1	1
Complete_synchrony	1	1000	855	1	1
Complete_synchrony	1	1000	856	1	1
Complete_synchrony	1	1000	857	1	1
Complete_synchrony	1	1000	858	1	1
Complete_synchrony	1	1000	859	1	1
Complete_synchrony	1	1000	860	1	1
Complete_synchrony	1	1000	861	1	1
Complete_synchrony	1	1000	862	1	1
Complete_synchrony	1	1000	863	1	1
Complete_synchrony	1	1000	864	1	1
Complete_synchrony	1	1000	865	1	1
Complete_synchrony	1	1000	866	1	1
Complete_synchrony	1	1000	867	1	1
Complete_synchrony	1	1000	868	1	1
Complete_synchrony	1	1000	869	1	1
Complete_synchrony	1	1000	870	1	1
Complete_synchrony	1	1000	871	1	1
Complete_synchrony	1	1000	872	1	1
Complete_synchrony	1	1000	873	1	1
Complete_synchrony	1	1000	874	1	1
Complete_synchrony	1	1000	875	1	1
Complete_synchrony	1	1000	876	1	1
Complete_synchrony	1	1000	877	1	1
Complete_synchrony	1	1000	878	1	1
Complete_synchrony	1	1000	879	1	1
Complete_synchrony	1	1000	880	1	1
Complete_synchrony	1	1000	881	1	1
Complete_synchrony	1	1000	882	1	1
Complete_synchrony	1	1000	883	1	1
Complete_synchrony	1	1000	884	1	1
Complete_synchrony	1	1000	885	1	1
Complete_synchrony	1	1000	886	1	1
Complete_synchrony	1	1000	887	1	1
Complete_synchrony	1	1000	888	1	1
Complete_synchrony	1	1000	889	1	1
Complete_synchrony	1	1000	890	1	1
Complete_synchrony	1	1000	891	1	1
Complete_synchrony	1	1000	892	1	1
Complete_synchrony	1	1000	893	1	1
Complete_synchrony	1	1000	894	1	1
Complete_synchrony	1	1000	895	1	1
Complete_synchrony	1	1000	896	1	1
Complete_synchrony	1	1000	897	1	1
Complete_synchrony	1	1000	898	1	1
Complete_synchrony	1	1000	899	1	1
Complete_synchrony	1	1000	900	1	1
Complete_synchrony	1	1000	901	1	1
Complete_synchrony	1	1000	902	1	1
Complete_synchrony	1	1000	903	1	1
Complete_synchrony	1	1000	904	1	1
Complete_synchrony	1	1000	905	1	1
Complete_synchrony	1	1000	906	1	1
Complete_synchrony	1	1000	907	1	1
Complete_synchrony	1	1000	908	1	1
Complete_synchrony	1	1000	909	1	1
Complete_synchrony	1	1000	910	1	1
Complete_synchrony	1	1000	911	1	1
Complete_synchrony	1	1000	912	1	1
Complete_synchrony	1	1000	913	1	1
Complete_synchrony	1	1000	914	1	1
Complete_synchrony	1	1000	915	1	1
Complete_synchrony	1	1000	916	1	1
Complete_synchrony	1	1000	917	1	1
Complete_synchrony	1	1000	918	1	1
Complete_synchrony	1	1000	919	1	1
Complete_synchrony	1	1000	920	1	1
Complete_synchrony	1	1000	921	1	1
Complete_synchrony	1	1000	922	1	1
Complete_synchrony	1	1000	923	1	1
Complete_synchrony	1	1000	924	1	1
Complete_synchrony	1	1000	925	1	1
Complete_synchrony	1	1000	926	1	1
Complete_synchrony	1	1000	927	1	1
Complete_synchrony	1	1000	928	1	1
Complete_synchrony	1	1000	929	1	1
Complete_synchrony	1	1000	930	1	1
Complete_synchrony	1	1000	931	1	1
Complete_synchrony	1	1000	932	1	1
Complete_synchrony	1	1000	933	1	1
Complete_synchrony	1	1000	934	1	1
Complete_synchrony	1	1000	935	1	1
Complete_synchrony	1	1000	936	1	1
Complete_synchrony	1	1000	937	1	1
Complete_synchrony	1	1000	938	1	1
Complete_synchrony	1	1000	939	1	1
Complete_synchrony	1	1000	940	1	1
Complete_synchrony	1	1000	941	1	1
Complete_synchrony	1	1000	942	1	1
Complete_synchrony	1	1000	943	1	1
Complete_synchrony	1	1000	944	1	1
Complete_synchrony	1	1000	945	1	1
Complete_synchrony	1	1000	946	1	1
Complete_synchrony	1	1000	947	1	1
Complete_synchrony	1	1000	948	1	1
Complete_synchrony	1	1000	949	1	1
Complete_synchrony	1	1000	950	1	1
Complete_synchrony	1	1000	951	1	1
Complete_synchrony	1	1000	952	1	1
Complete_synchrony	1	1000	953	1	1
Complete_synchrony	1	1000	954	1	1
Complete_synchrony	1	1000	955	1	1
Complete_synchrony	1	1000	956	1	1
Complete_synchrony	1	1000	957	1	1
Complete_synchrony	1	1000	958	1	1
Complete_synchrony	1	1000	959	1	1
Complete_synchrony	1	1000	960	1	1
Complete_synchrony	1	1000	961	1	1
Complete_synchrony	1	1000	962	1	1
Complete_synchrony	1	1000	963	1	1
Complete_synchrony	1	1000	964	1	1
Complete_synchrony	1	1000	965	1	1
Complete_synchrony	1	1000	966	1	1
Complete_synchrony	1	1000	967	1	1
Complete_synchrony	1	1000	968	1	1
Complete_synchrony	1	1000	969	1	1
Complete_synchrony	1	1000	970	1	1
Complete_synchrony	1	1000	971	1	1
Complete_synchrony	1	1000	972	1	1
Complete_synchrony	1	1000	973	1	1
Complete_synchrony	1	1000	974	1	1
Complete_synchrony	1	1000	975	1	1
Complete_synchrony	1	1000	976	1	1
Complete_synchrony	1	1000	977	1	1
Complete_synchrony	1	1000	978	1	1
Complete_synchrony	1	1000	979	1	1
Complete_synchrony	1	1000	980	1	1
Complete_synchrony	1	1000	981	1	1
Complete_synchrony	1	1000	982	1	1
Complete_synchrony	1	1000	983	1	1
Complete_synchrony	1	1000	984	1	1
Complete_synchrony	1	1000	985	1	1
Complete_synchrony	1	1000	986	1	1
Complete_synchrony	1	1000	987	1	1
Complete_synchrony	1	1000	988	1	1
Complete_synchrony	1	1000	989	1	1
Complete_synchrony	1	1000	990	1	1
Complete_synchrony	1	1000	991	1	1
Complete_synchrony	1	1000	992	1	1
Complete_synchrony	1	1000	993	1	1
Complete_synchrony	1	1000	994	1	1
Complete_synchrony	1	1000	995	1	1
Complete_synchrony	1	1000	996	1	1
Complete_synchrony	1	1000	997	1	1
Complete_synchrony	1	1000	998	1	1
Complete_synchrony	1	1000	999	1	1
Complete_synchrony	1	1000	1000	1	1
Complete_synchrony	1	5000	1	1	1
Complete_synchrony	1	5000	2	1	1
Complete_synchrony	1	5000	3	1	1
Complete_synchrony	1	5000	4	1	1
Complete_synchrony	1	5000	5	1	1
Complete_synchrony	1	5000	6	1	1
Complete_synchrony	1	5000	7	1	1
Complete_synchrony	1	5000	8	1	1
Complete_synchrony	1	5000	9	1	1
Complete_synchrony	1	5000	10	1	1
Complete_synchrony	1	5000	11	1	1
Complete_synchrony	1	5000	12	1	1
Complete_synchrony	1	5000	13	1	1
Complete_synchrony	1	5000	14	1	1
Complete_synchrony	1	5000	15	1	1
Complete_synchrony	1	5000	16	1	1
Complete_synchrony	1	5000	17	1	1
Complete_synchrony	1	5000	18	1	1
Complete_synchrony	1	5000	19	1	1
Complete_synchrony	1	5000	20	1	1
Complete_synchrony	1	5000	21	1	1
Complete_synchrony	1	5000	22	1	1
Complete_synchrony	1	5000	23	1	1
Complete_synchrony	1	5000	24	1	1
Complete_synchrony	1	5000	25	1	1
Complete_synchrony	1	5000	26	1	1
Complete_synchrony	1	5000	27	1	1
Complete_synchrony	1	5000	28	1	1
Complete_synchrony	1	5000	29	1	1
Complete_synchrony	1	5000	30	1	1
Complete_synchrony	1	5000	31	1	1
Complete_synchrony	1	5000	32	1	1
Complete_synchrony	1	5000	33	1	1
Complete_synchrony	1	5000	34	1	1
Complete_synchrony	1	5000	35	1	1
Complete_synchrony	1	5000	36	1	1
Complete_synchrony	1	5000	37	1	1
Complete_synchrony	1	5000	38	1	1
Complete_synchrony	1	5000	39	1	1
Complete_synchrony	1	5000	40	1	1
Complete_synchrony	1	5000	41	1	1
Complete_synchrony	1	5000	42	1	1
Complete_synchrony	1	5000	43	1	1
Complete_synchrony	1	5000	44	1	1
Complete_synchrony	1	5000	45	1	1
Complete_synchrony	1	5000	46	1	1
Complete_synchrony	1	5000	47	1	1
Complete_synchrony	1	5000	48	1	1
Complete_synchrony	1	5000	49	1	1
Complete_synchrony	1	5000	50	1	1
Complete_synchrony	1	5000	51	1	1
Complete_synchrony	1	5000	52	1	1
Complete_synchrony	1	5000	53	1	1
Complete_synchrony	1	5000	54	1	1
Complete_synchrony	1	5000	55	1	1
Complete_synchrony	1	5000	56	1	1
Complete_synchrony	1	5000	57	1	1
Complete_synchrony	1	5000	58	1	1
Complete_synchrony	1	5000	59	1	1
Complete_synchrony	1	5000	60	1	1
Complete_synchrony	1	5000	61	1	1
Complete_synchrony	1	5000	62	1	1
Complete_synchrony	1	5000	63	1	1
Complete_synchrony	1	5000	64	1	1
Complete_synchrony	1	5000	65	1	1
Complete_synchrony	1	5000	66	1	1
Complete_synchrony	1	5000	67	1	1
Complete_synchrony	1	5000	68	1	1
Complete_synchrony	1	5000	69	1	1
Complete_synchrony	1	5000	70	1	1
Complete_synchrony	1	5000	71	1	1
Complete_synchrony	1	5000	72	1	1
Complete_synchrony	1	5000	73	1	1
Complete_synchrony	1	5000	74	1	1
Complete_synchrony	1	5000	75	1	1
Complete_synchrony	1	5000	76	1	1
Complete_synchrony	1	5000	77	1	1
Complete_synchrony	1	5000	78	1	1
Complete_synchrony	1	5000	79	1	1
Complete_synchrony	1	5000	80	1	1
Complete_synchrony	1	5000	81	1	1
Complete_synchrony	1	5000	82	1	1
Complete_synchrony	1	5000	83	1	1
Complete_synchrony	1	5000	84	1	1
Complete_synchrony	1	5000	85	1	1
Complete_synchrony	1	5000	86	1	1
Complete_synchrony	1	5000	87	1	1
Complete_synchrony	1	5000	88	1	1
Complete_synchrony	1	5000	89	1	1
Complete_synchrony	1	5000	90	1	1
Complete_synchrony	1	5000	91	1	1
Complete_synchrony	1	5000	92	1	1
Complete_synchrony	1	5000	93	1	1
Complete_synchrony	1	5000	94	1	1
Complete_synchrony	1	5000	95	1	1
Complete_synchrony	1	5000	96	1	1
Complete_synchrony	1	5000	97	1	1
Complete_synchrony	1	5000	98	1	1
Complete_synchrony	1	5000	99	1	1
Complete_synchrony	1	5000	100	1	1
Complete_synchrony	1	5000	101	1	1
Complete_synchrony	1	5000	102	1	1
Complete_synchrony	1	5000	103	1	1
Complete_synchrony	1	5000	104	1	1
Complete_synchrony	1	5000	105	1	1
Complete_synchrony	1	5000	106	1	1
Complete_synchrony	1	5000	107	1	1
Complete_synchrony	1	5000	108	1	1
Complete_synchrony	1	5000	109	1	1
Complete_synchrony	1	5000	110	1	1
Complete_synchrony	1	5000	111	1	1
Complete_synchrony	1	5000	112	1	1
Complete_synchrony	1	5000	113	1	1
Complete_synchrony	1	5000	114	1	1
Complete_synchrony	1	5000	115	1	1
Complete_synchrony	1	5000	116	1	1
Complete_synchrony	1	5000	117	1	1
Complete_synchrony	1	5000	118	1	1
Complete_synchrony	1	5000	119	1	1
Complete_synchrony	1	5000	120	1	1
Complete_synchrony	1	5000	121	1	1
Complete_synchrony	1	5000	122	1	1
Complete_synchrony	1	5000	123	1	1
Complete_synchrony	1	5000	124	1	1
Complete_synchrony	1	5000	125	1	1
Complete_synchrony	1	5000	126	1	1
Complete_synchrony	1	5000	127	1	1
Complete_synchrony	1	5000	128	1	1
Complete_synchrony	1	5000	129	1	1
Complete_synchrony	1	5000	130	1	1
Complete_synchrony	1	5000	131	1	1
Complete_synchrony	1	5000	132	1	1
Complete_synchrony	1	5000	133	1	1
Complete_synchrony	1	5000	134	1	1
Complete_synchrony	1	5000	135	1	1
Complete_synchrony	1	5000	136	1	1
Complete_synchrony	1	5000	137	1	1
Complete_synchrony	1	5000	138	1	1
Complete_synchrony	1	5000	139	1	1
Complete_synchrony	1	5000	140	1	1
Complete_synchrony	1	5000	141	1	1
Complete_synchrony	1	5000	142	1	1
Complete_synchrony	1	5000	143	1	1
Complete_synchrony	1	5000	144	1	1
Complete_synchrony	1	5000	145	1	1
Complete_synchrony	1	5000	146	1	1
Complete_synchrony	1	5000	147	1	1
Complete_synchrony	1	5000	148	1	1
Complete_synchrony	1	5000	149	1	1
Complete_synchrony	1	5000	150	1	1
Complete_synchrony	1	5000	151	1	1
Complete_synchrony	1	5000	152	1	1
Complete_synchrony	1	5000	153	1	1
Complete_synchrony	1	5000	154	1	1
Complete_synchrony	1	5000	155	1	1
Complete_synchrony	1	5000	156	1	1
Complete_synchrony	1	5000	157	1	1
Complete_synchrony	1	5000	158	1	1
Complete_synchrony	1	5000	159	1	1
Complete_synchrony	1	5000	160	1	1
Complete_synchrony	1	5000	161	1	1
Complete_synchrony	1	5000	162	1	1
Complete_synchrony	1	5000	163	1	1
Complete_synchrony	1	5000	164	1	1
Complete_synchrony	1	5000	165	1	1
Complete_synchrony	1	5000	166	1	1
Complete_synchrony	1	5000	167	1	1
Complete_synchrony	1	5000	168	1	1
Complete_synchrony	1	5000	169	1	1
Complete_synchrony	1	5000	170	1	1
Complete_synchrony	1	5000	171	1	1
Complete_synchrony	1	5000	172	1	1
Complete_synchrony	1	5000	173	1	1
Complete_synchrony	1	5000	174	1	1
Complete_synchrony	1	5000	175	1	1
Complete_synchrony	1	5000	176	1	1
Complete_synchrony	1	5000	177	1	1
Complete_synchrony	1	5000	178	1	1
Complete_synchrony	1	5000	179	1	1
Complete_synchrony	1	5000	180	1	1
Complete_synchrony	1	5000	181	1	1
Complete_synchrony	1	5000	182	1	1
Complete_synchrony	1	5000	183	1	1
Complete_synchrony	1	5000	184	1	1
Complete_synchrony	1	5000	185	1	1
Complete_synchrony	1	5000	186	1	1
Complete_synchrony	1	5000	187	1	1
Complete_synchrony	1	5000	188	1	1
Complete_synchrony	1	5000	189	1	1
Complete_synchrony	1	5000	190	1	1
Complete_synchrony	1	5000	191	1	1
Complete_synchrony	1	5000	192	1	1
Complete_synchrony	1	5000	193	1	1
Complete_synchrony	1	5000	194	1	1
Complete_synchrony	1	5000	195	1	1
Complete_synchrony	1	5000	196	1	1
Complete_synchrony	1	5000	197	1	1
Complete_synchrony	1	5000	198	1	1
Complete_synchrony	1	5000	199	1	1
Complete_synchrony	1	5000	200	1	1
Complete_synchrony	1	5000	201	1	1
Complete_synchrony	1	5000	202	1	1
Complete_synchrony	1	5000	203	1	1
Complete_synchrony	1	5000	204	1	1
Complete_synchrony	1	5000	205	1	1
Complete_synchrony	1	5000	206	1	1
Complete_synchrony	1	5000	207	1	1
Complete_synchrony	1	5000	208	1	1
Complete_synchrony	1	5000	209	1	1
Complete_synchrony	1	5000	210	1	1
Complete_synchrony	1	5000	211	1	1
Complete_synchrony	1	5000	212	1	1
Complete_synchrony	1	5000	213	1	1
Complete_synchrony	1	5000	214	1	1
Complete_synchrony	1	5000	215	1	1
Complete_synchrony	1	5000	216	1	1
Complete_synchrony	1	5000	217	1	1
Complete_synchrony	1	5000	218	1	1
Complete_synchrony	1	5000	219	1	1
Complete_synchrony	1	5000	220	1	1
Complete_synchrony	1	5000	221	1	1
Complete_synchrony	1	5000	222	1	1
Complete_synchrony	1	5000	223	1	1
Complete_synchrony	1	5000	224	1	1
Complete_synchrony	1	5000	225	1	1
Complete_synchrony	1	5000	226	1	1
Complete_synchrony	1	5000	227	1	1
Complete_synchrony	1	5000	228	1	1
Complete_synchrony	1	5000	229	1	1
Complete_synchrony	1	5000	230	1	1
Complete_synchrony	1	5000	231	1	1
Complete_synchrony	1	5000	232	1	1
Complete_synchrony	1	5000	233	1	1
Complete_synchrony	1	5000	234	1	1
Complete_synchrony	1	5000	235	1	1
Complete_synchrony	1	5000	236	1	1
Complete_synchrony	1	5000	237	1	1
Complete_synchrony	1	5000	238	1	1
Complete_synchrony	1	5000	239	1	1
Complete_synchrony	1	5000	240	1	1
Complete_synchrony	1	5000	241	1	1
Complete_synchrony	1	5000	242	1	1
Complete_synchrony	1	5000	243	1	1
Complete_synchrony	1	5000	244	1	1
Complete_synchrony	1	5000	245	1	1
Complete_synchrony	1	5000	246	1	1
Complete_synchrony	1	5000	247	1	1
Complete_synchrony	1	5000	248	1	1
Complete_synchrony	1	5000	249	1	1
Complete_synchrony	1	5000	250	1	1
Complete_synchrony	1	5000	251	1	1
Complete_synchrony	1	5000	252	1	1
Complete_synchrony	1	5000	253	1	1
Complete_synchrony	1	5000	254	1	1
Complete_synchrony	1	5000	255	1	1
Complete_synchrony	1	5000	256	1	1
Complete_synchrony	1	5000	257	1	1
Complete_synchrony	1	5000	258	1	1
Complete_synchrony	1	5000	259	1	1
Complete_synchrony	1	5000	260	1	1
Complete_synchrony	1	5000	261	1	1
Complete_synchrony	1	5000	262	1	1
Complete_synchrony	1	5000	263	1	1
Complete_synchrony	1	5000	264	1	1
Complete_synchrony	1	5000	265	1	1
Complete_synchrony	1	5000	266	1	1
Complete_synchrony	1	5000	267	1	1
Complete_synchrony	1	5000	268	1	1
Complete_synchrony	1	5000	269	1	1
Complete_synchrony	1	5000	270	1	1
Complete_synchrony	1	5000	271	1	1
Complete_synchrony	1	5000	272	1	1
Complete_synchrony	1	5000	273	1	1
Complete_synchrony	1	5000	274	1	1
Complete_synchrony	1	5000	275	1	1
Complete_synchrony	1	5000	276	1	1
Complete_synchrony	1	5000	277	1	1
Complete_synchrony	1	5000	278	1	1
Complete_synchrony	1	5000	279	1	1
Complete_synchrony	1	5000	280	1	1
Complete_synchrony	1	5000	281	1	1
Complete_synchrony	1	5000	282	1	1
Complete_synchrony	1	5000	283	1	1
Complete_synchrony	1	5000	284	1	1
Complete_synchrony	1	5000	285	1	1
Complete_synchrony	1	5000	286	1	1
Complete_synchrony	1	5000	287	1	1
Complete_synchrony	1	5000	288	1	1
Complete_synchrony	1	5000	289	1	1
Complete_synchrony	1	5000	290	1	1
Complete_synchrony	1	5000	291	1	1
Complete_synchrony	1	5000	292	1	1
Complete_synchrony	1	5000	293	1	1
Complete_synchrony	1	5000	294	1	1
Complete_synchrony	1	5000	295	1	1
Complete_synchrony	1	5000	296	1	1
Complete_synchrony	1	5000	297	1	1
Complete_synchrony	1	5000	298	1	1
Complete_synchrony	1	5000	299	1	1
Complete_synchrony	1	5000	300	1	1
Complete_synchrony	1	5000	301	1	1
Complete_synchrony	1	5000	302	1	1
Complete_synchrony	1	5000	303	1	1
Complete_synchrony	1	5000	304	1	1
Complete_synchrony	1	5000	305	1	1
Complete_synchrony	1	5000	306	1	1
Complete_synchrony	1	5000	307	1	1
Complete_synchrony	1	5000	308	1	1
[truncated: 138,492 more rows]

## Sheet: Descriptive statistics
Table S1.1
Distribution	Parturition-season_duration	Group_size	Minimum_PSI	Maximum_PSI	Mean_PSI	Median_PSI	SD_PSI	CV_PSI
Complete_synchrony	1	5	1	1	1	1	0	0
Complete_synchrony	1	10	1	1	1	1	0	0
Complete_synchrony	1	25	1	1	1	1	0	0
Complete_synchrony	1	50	1	1	1	1	0	0
Complete_synchrony	1	100	1	1	1	1	0	0
Complete_synchrony	1	500	1	1	1	1	0	0
Complete_synchrony	1	1000	1	1	1	1	0	0
Complete_synchrony	1	5000	1	1	1	1	0	0
Bimodal	10	5	0.125	0.266667	0.216821	0.235294	0.0600741	27.7068
Bimodal	10	10	0.15	0.321429	0.260567	0.28125	0.0621719	23.8602
Bimodal	10	25	0.169014	0.338028	0.283617	0.289157	0.0502774	17.7272
Bimodal	10	50	0.171329	0.35	0.301239	0.314103	0.0436553	14.4919
Bimodal	10	100	0.172775	0.326733	0.283589	0.310345	0.039429	13.9036
Bimodal	10	500	0.171596	0.34225	0.293028	0.30917	0.0405478	13.8375
Bimodal	10	1000	0.171414	0.3375	0.289063	0.306066	0.0412631	14.2748
Bimodal	10	5000	0.167353	0.331697	0.28373	0.294007	0.0397181	13.9986
Bimodal	50	5	0.0253165	0.0689655	0.05374	0.0645161	0.0192925	35.8996
Bimodal	50	10	0.0301003	0.0873786	0.0690224	0.0818791	0.0220914	32.0062
Bimodal	50	25	0.0375587	0.0882353	0.072313	0.0759494	0.014684	20.3061
Bimodal	50	50	0.0379257	0.0921053	0.0776101	0.0798181	0.0126411	16.288
Bimodal	50	100	0.0382387	0.0886303	0.0748623	0.0768767	0.0116882	15.613
Bimodal	50	500	0.0387995	0.0943468	0.0793941	0.0807836	0.0112398	14.1569
Bimodal	50	1000	0.0388474	0.0931208	0.0783644	0.0801894	0.0113341	14.4633
Bimodal	50	5000	0.0385086	0.0907572	0.0770898	0.0795778	0.0107237	13.9107
Bimodal	100	5	0.0126984	0.0350877	0.0272132	0.0325203	0.00986081	36.2354
Bimodal	100	10	0.0150754	0.0456853	0.0356212	0.0422871	0.0116578	32.7272
Bimodal	100	25	0.0188088	0.0460653	0.0374476	0.0387097	0.0079009	21.0985
Bimodal	100	50	0.0189849	0.0484669	0.0403831	0.0415626	0.00691462	17.1226
Bimodal	100	100	0.0191083	0.0466761	0.0390316	0.0404577	0.00639833	16.3927
Bimodal	100	500	0.0193892	0.0493962	0.0412841	0.0424825	0.00606452	14.6897
Bimodal	100	1000	0.0194203	0.0487722	0.0407828	0.0421288	0.00608778	14.9273
Bimodal	100	5000	0.0196302	0.0475014	0.0400921	0.0414082	0.00577356	14.4007
Bimodal	200	5	0.0063593	0.0177778	0.0137505	0.0165289	0.00502889	36.5724
Bimodal	200	10	0.00754401	0.0232558	0.0180967	0.0216071	0.00600214	33.167
Bimodal	200	25	0.00942655	0.0234375	0.0190521	0.0196883	0.00402068	21.1037
Bimodal	200	50	0.00949428	0.0246851	0.0205741	0.0212314	0.00351037	17.0621
Bimodal	200	100	0.00955414	0.0238439	0.0199341	0.0207026	0.00325328	16.3202
Bimodal	200	500	0.00969968	0.0253287	0.0211605	0.021683	0.00308877	14.5969
Bimodal	200	1000	0.00971147	0.0250175	0.0209078	0.0215972	0.00311036	14.8765
Bimodal	200	5000	0.00991238	0.0243423	0.0205601	0.0211246	0.00294389	14.3185
Bimodal	365	5	0.00348129	0.00977995	0.00755839	0.00907029	0.00276894	36.634
Bimodal	365	10	0.00413034	0.0128755	0.0100107	0.01192	0.00332633	33.2277
Bimodal	365	25	0.00514359	0.0131868	0.010655	0.011065	0.00231327	21.7108
Bimodal	365	50	0.00518464	0.0138771	0.0115055	0.0118818	0.00202235	17.5772
Bimodal	365	100	0.00522179	0.0133621	0.0111212	0.0115038	0.00186609	16.7796
Bimodal	365	500	0.00530225	0.0142129	0.0118108	0.0121125	0.00178493	15.1127
Bimodal	365	1000	0.00530892	0.0140321	0.0116627	0.0120454	0.00179508	15.3916
Bimodal	365	5000	0.00545579	0.0136645	0.0114664	0.0117861	0.00170148	14.8388
Lognormal	10	5	0.114286	0.285714	0.234921	0.266667	0.0722527	30.7562
Lognormal	10	10	0.116883	0.428571	0.372398	0.409938	0.0993724	26.6845
Lognormal	10	25	0.114833	0.55814	0.490459	0.55814	0.111201	22.6728
Lognormal	10	50	0.115566	0.6125	0.553868	0.6125	0.0954154	17.2271
Lognormal	10	100	0.116061	0.6	0.54509	0.553073	0.0842907	15.4636
Lognormal	10	500	0.115777	0.653141	0.590036	0.653141	0.0885584	15.009
Lognormal	10	1000	0.115746	0.64744	0.580007	0.64744	0.0910313	15.6949
Lognormal	10	5000	0.115325	0.654919	0.583304	0.654919	0.0943597	16.1768
Lognormal	50	5	0.0236686	0.0701754	0.0554191	0.0666667	0.0199793	36.0514
Lognormal	50	10	0.023622	0.123288	0.100404	0.111179	0.0314337	31.3072
Lognormal	50	25	0.023301	0.183206	0.150588	0.16	0.0400796	26.6155
Lognormal	50	50	0.0232779	0.225806	0.188157	0.196787	0.0433033	23.0144
Lognormal	50	100	0.0234098	0.23185	0.191972	0.20152	0.0422149	21.9901
Lognormal	50	500	0.0233899	0.264021	0.217524	0.229109	0.0462476	21.261
Lognormal	50	1000	0.0234287	0.259886	0.213399	0.22612	0.0464127	21.7492
Lognormal	50	5000	0.0233505	0.25828	0.212119	0.219649	0.0463354	21.8441
Lognormal	100	5	0.0110193	0.0366972	0.0295444	0.0353982	0.0108593	36.7558
Lognormal	100	10	0.0109756	0.0692308	0.0580853	0.0643382	0.0178528	30.7354
Lognormal	100	25	0.0109141	0.117073	0.0977633	0.106195	0.0260203	26.6156
Lognormal	100	50	0.0108913	0.157556	0.131849	0.138138	0.0306246	23.227
Lognormal	100	100	0.0109284	0.169231	0.139701	0.145169	0.031781	22.7493
Lognormal	100	500	0.0109159	0.203259	0.165131	0.17969	0.0373764	22.6343
Lognormal	100	1000	0.0109334	0.199361	0.161849	0.165425	0.0374253	23.1236
Lognormal	100	5000	0.010912	0.198641	0.161533	0.170591	0.0374289	23.171
Lognormal	200	5	0.00518135	0.0191388	0.0158746	0.0187793	0.00602119	37.9298
Lognormal	200	10	0.00516648	0.0394737	0.0345071	0.0381383	0.0104697	30.3408
Lognormal	200	25	0.00515907	0.0786885	0.0687646	0.0740741	0.017084	24.8442
Lognormal	200	50	0.00514922	0.1225	0.106906	0.112395	0.022952	21.4692
Lognormal	200	100	0.0051584	0.148204	0.126461	0.134877	0.0276144	21.8363
Lognormal	200	500	0.005154	0.203341	0.168466	0.178597	0.0387702	23.0137
Lognormal	200	1000	0.00515994	0.200885	0.166145	0.176971	0.0394646	23.7531
Lognormal	200	5000	0.0051579	0.2038	0.168378	0.183214	0.0404	23.9936
Lognormal	365	5	0.00284293	0.0104712	0.00867628	0.0102302	0.0032825	37.833
Lognormal	365	10	0.00283286	0.0216867	0.0189185	0.0208361	0.00573551	30.3169
Lognormal	365	25	0.00282985	0.0434783	0.0377269	0.0410256	0.0096815	25.6621
Lognormal	365	50	0.00282437	0.0679612	0.0587499	0.0629012	0.0131761	22.4274
Lognormal	365	100	0.00283051	0.0830537	0.070072	0.076507	0.0160526	22.9087
Lognormal	365	500	0.00282753	0.115003	0.0941103	0.102157	0.0228899	24.3224
Lognormal	365	1000	0.00283121	0.113073	0.0923625	0.09995	0.023102	25.0123
Lognormal	365	5000	0.00283014	0.114054	0.0933823	0.0990961	0.0235768	25.2476
Normal	10	5	0.133333	0.285714	0.229068	0.266667	0.0707786	30.8985
Normal	10	10	0.15	0.375	0.323036	0.375	0.0846681	26.2101
Normal	10	25	0.171429	0.428571	0.368401	0.421053	0.0817156	22.1812
Normal	10	50	0.176259	0.462264	0.400906	0.453704	0.0776093	19.3585
Normal	10	100	0.177738	0.460465	0.395319	0.443946	0.0746393	18.8808
Normal	10	500	0.178981	0.494059	0.430663	0.478887	0.0732442	17.0073
Normal	10	1000	0.178776	0.490668	0.427016	0.476622	0.0737703	17.2758
Normal	10	5000	0.181749	0.47952	0.421844	0.479336	0.073022	17.3102
Normal	50	5	0.0273973	0.0666667	0.0515003	0.0615385	0.0178917	34.7408
Normal	50	10	0.0319149	0.102273	0.0803311	0.0903252	0.0261125	32.5062
Normal	50	25	0.037037	0.125	0.0977549	0.105727	0.0283101	28.9603
Normal	50	50	0.0381323	0.139601	0.110896	0.116432	0.0275512	24.8443
Normal	50	100	0.0388083	0.128072	0.102203	0.106796	0.0244233	23.8968
Normal	50	500	0.0391311	0.14144	0.112417	0.117081	0.0257728	22.926
Normal	50	1000	0.0391182	0.138289	0.109777	0.115225	0.02572	23.4294
Normal	50	5000	0.0384373	0.134824	0.106815	0.115943	0.0248566	23.2707
Normal	100	5	0.013986	0.0347826	0.0266716	0.0322581	0.00972134	36.4482
Normal	100	10	0.0162162	0.0559006	0.0440433	0.0501253	0.0149142	33.8625
Normal	100	25	0.0186335	0.0727273	0.0565726	0.0623377	0.0169696	29.9961
Normal	100	50	0.0191556	0.0827703	0.0654422	0.069414	0.0168214	25.7042
Normal	100	100	0.0194729	0.0763889	0.0605461	0.0629771	0.0149695	24.7241
Normal	100	500	0.0196217	0.0863471	0.067841	0.0716439	0.0162283	23.921
Normal	100	1000	0.0196472	0.0841263	0.0659946	0.0704364	0.0160668	24.3457
Normal	100	5000	0.0195954	0.0817137	0.0641298	0.0669739	0.0154667	24.1178
Normal	200	5	0.00711744	0.0177778	0.0135758	0.0165975	0.00506919	37.3399
Normal	200	10	0.00821168	0.03	0.0236316	0.0270246	0.00824129	34.874
Normal	200	25	0.00934944	0.0415945	0.0323331	0.0356083	0.00987417	30.5389
Normal	200	50	0.00960784	0.0488048	0.0384739	0.0408722	0.0101394	26.3539
Normal	200	100	0.00975658	0.0455591	0.0359379	0.0376427	0.00911993	25.3769
Normal	200	500	0.00983271	0.0520714	0.0406613	0.0431848	0.00993934	24.4443
Normal	200	1000	0.00984955	0.0507416	0.0395894	0.0419149	0.00983199	24.8349
Normal	200	5000	0.00989607	0.0493134	0.0384783	0.0410151	0.00947688	24.6292
Normal	365	5	0.00388727	0.00980392	0.00747985	0.00913242	0.0028073	37.5315
Normal	365	10	0.0044843	0.0165746	0.0130305	0.0149127	0.00455727	34.9739
Normal	365	25	0.00510856	0.0228137	0.0176752	0.0195122	0.00544793	30.8225
Normal	365	50	0.00524513	0.0267176	0.0209704	0.0223577	0.00556843	26.5537
Normal	365	100	0.00532802	0.0248183	0.0195127	0.0203207	0.00499152	25.5809
Normal	365	500	0.00537229	0.0284655	0.0221401	0.0235224	0.00549273	24.809
Normal	365	1000	0.00538022	0.027713	0.0215326	0.0228698	0.00542265	25.1834
Normal	365	5000	0.00546216	0.026919	0.0209229	0.0221268	0.00522337	24.9649
Uniform	10	5	0.114286	0.266667	0.221027	0.235294	0.0627787	28.4032
Uniform	10	10	0.132353	0.3	0.248043	0.28125	0.0576155	23.228
Uniform	10	25	0.169014	0.292683	0.241053	0.242424	0.0446557	18.5252
Uniform	10	50	0.170732	0.29697	0.248484	0.256545	0.0407912	16.416
Uniform	10	100	0.171875	0.28125	0.235718	0.230233	0.0360779	15.3055
Uniform	10	500	0.174904	0.294395	0.244682	0.256029	0.0395767	16.1747
Uniform	10	1000	0.175664	0.290154	0.241329	0.253618	0.038662	16.0205
Uniform	10	5000	0.181683	0.284795	0.238285	0.243937	0.0375444	15.7561
Uniform	50	5	0.0235294	0.0606061	0.04862	0.0519481	0.0149045	30.6551
Uniform	50	10	0.0278638	0.0731707	0.0586834	0.0648691	0.0157252	26.7967
Uniform	50	25	0.0358209	0.0776699	0.0604914	0.0633245	0.0145296	24.0193
Uniform	50	50	0.0365945	0.0784	0.062356	0.0632363	0.0127491	20.4457
Uniform	50	100	0.036803	0.0721574	0.0580956	0.0580986	0.01097	18.8828
Uniform	50	500	0.0376291	0.0766631	0.0609477	0.0623828	0.0120206	19.7228
Uniform	50	1000	0.037728	0.0753905	0.0599769	0.0613222	0.0118242	19.7147
Uniform	50	5000	0.03919	0.0737359	0.0587658	0.0601535	0.0113192	19.2616
Uniform	100	5	0.0117994	0.0310078	0.024743	0.0266667	0.00769249	31.0896
Uniform	100	10	0.0140406	0.0379747	0.0301209	0.0331892	0.00836587	27.7743
Uniform	100	25	0.0181132	0.0402685	0.0311175	0.032345	0.00769888	24.7413
Uniform	100	50	0.0185045	0.0407654	0.0321748	0.0328931	0.00680225	21.1415
Uniform	100	100	0.0186125	0.0374574	0.0299273	0.030082	0.00582263	19.4559
Uniform	100	500	0.0189864	0.0398117	0.0314257	0.0322796	0.00635889	20.2347
Uniform	100	1000	0.0190438	0.0391673	0.0309488	0.0316299	0.00626702	20.2496
Uniform	100	5000	0.0197892	0.0382801	0.030299	0.0307703	0.00599983	19.802
Uniform	200	5	0.00592593	0.0156863	0.0124739	0.013468	0.00390922	31.3391
Uniform	200	10	0.00704777	0.0193548	0.0152926	0.0169392	0.00429975	28.1166
Uniform	200	25	0.00909091	0.0205304	0.0158294	0.0164046	0.00396734	25.0631
Uniform	200	50	0.00929615	0.0208245	0.0163758	0.0168075	0.00351348	21.4554
Uniform	200	100	0.00934844	0.0190605	0.0151826	0.0152238	0.00299589	19.7324
Uniform	200	500	0.00953746	0.0203044	0.0159708	0.0164015	0.00327732	20.5207
Uniform	200	1000	0.00956988	0.0199784	0.0157268	0.0160657	0.00323382	20.5625
Uniform	200	5000	0.00994313	0.0195099	0.0153879	0.0156853	0.00308879	20.0729
Uniform	365	5	0.00324939	0.00865801	0.00687517	0.00743494	0.00216766	31.5288
Uniform	365	10	0.00386764	0.0107015	0.00843828	0.00935572	0.00238666	28.2837
Uniform	365	25	0.0049896	0.0113744	0.0087479	0.00908059	0.00221165	25.2821
Uniform	365	50	0.00510629	0.0115186	0.00904299	0.00928871	0.00195467	21.6153
Uniform	365	100	0.00513326	0.0105252	0.00837387	0.00840269	0.00166431	19.875
Uniform	365	500	0.0052372	0.0112251	0.00881686	0.00904641	0.00181896	20.6305
Uniform	365	1000	0.0052551	0.0110491	0.00868333	0.00886901	0.00179709	20.6958
Uniform	365	5000	0.00546061	0.0107852	0.00849252	0.00866642	0.00171576	20.2032
