# Supplementary material for: Parturition Synchrony Index: A Method for Assessing Individual Parturition Synchrony Within a Group or Population
Source: Ecol Evol. 2026 Jan 2;16(1):e72880. doi: 10.1002/ece3.72880 (PMC12758954; doi:10.1002/ece3.72880)
Supplement: Supplementary file 4 — Appendix S4: Table S4.1 showing the sheets “data description” and “PSI calculation tool” for the automated computation of PSI values for a sample group of mothers within a single parturition season. [file ECE3-16-e72880-s002.xlsx]

## Sheet: Data description
Table S4.1
Variable name	Description	Unit	Example volume
ID_mother	mother's unique identification number	N/A	201212
ID_offspring	offspring's unique identification number	N/A	201817
Parturition_date	the date on which a given mother gave birth	Date	11.6.
Relative_parturition_date	the number of days elapsed since the first mother within a group gave birth in a given year	Days	42
PSI	parturition synchrony index; calculated according to Equation 1	N/A	0.0849057

## Sheet: PSI calculation tool
Table S4.1
ID_mother	ID_offspring	Parturition_date	Relative_parturition_date	PSI
200402	201809	5.6.	36	0.101124	2025-06-05
200514	201808	5.6.	36	0.101124	2025-06-05
200411	201815	11.6.	42	0.0849057	2025-06-11
200408	201810	5.6.	36	0.101124	2025-06-05
200904	201816	11.6.	42	0.0849057	2025-06-11
200909	201803	28.5.	28	0.0810811	2025-05-28
200915	201807	1.5.	1	0.028169	2025-05-01
201212	201817	11.6.	42	0.0849057	2025-06-11
201411	201806	1.6.	32	0.0947368	2025-06-01
201412	201805	1.6.	32	0.0947368	2025-06-01
201417	201812	7.6.	38	0.0978261	2025-06-07
201520	201802	28.5.	28	0.0810811	2025-05-28
201507	201818	13.6.	44	0.0743802	2025-06-13
201601	201814	11.6.	42	0.0849057	2025-06-11
201605	201811	7.5.	7	0.0335196	2025-05-07
201606	201813	7.6.	38	0.0978261	2025-06-07
201610	201801	28.5.	28	0.0810811	2025-05-28
201612	201804	30.5.	30	0.0882353	2025-05-30
201618	201819	27.6.	58	0.0375	2025-06-27

## Sheet: matice
36	0	0	6	0	6	8	35	6	4	4	2	8	8	6	29	2	8	6	22
36	0	0	6	0	6	8	35	6	4	4	2	8	8	6	29	2	8	6	22
42	6	6	0	6	0	14	41	0	10	10	4	14	2	0	35	4	14	12	16
36	0	0	6	0	6	8	35	6	4	4	2	8	8	6	29	2	8	6	22
42	6	6	0	6	0	14	41	0	10	10	4	14	2	0	35	4	14	12	16
28	8	8	14	8	14	0	27	14	4	4	10	0	16	14	21	10	0	2	30
1	35	35	41	35	41	27	0	41	31	31	37	27	43	41	6	37	27	29	57
42	6	6	0	6	0	14	41	0	10	10	4	14	2	0	35	4	14	12	16
32	4	4	10	4	10	4	31	10	0	0	6	4	12	10	25	6	4	2	26
32	4	4	10	4	10	4	31	10	0	0	6	4	12	10	25	6	4	2	26
38	2	2	4	2	4	10	37	4	6	6	0	10	6	4	31	0	10	8	20
28	8	8	14	8	14	0	27	14	4	4	10	0	16	14	21	10	0	2	30
44	8	8	2	8	2	16	43	2	12	12	6	16	0	2	37	6	16	14	14
42	6	6	0	6	0	14	41	0	10	10	4	14	2	0	35	4	14	12	16
7	29	29	35	29	35	21	6	35	25	25	31	21	37	35	0	31	21	23	51
38	2	2	4	2	4	10	37	4	6	6	0	10	6	4	31	0	10	8	20
28	8	8	14	8	14	0	27	14	4	4	10	0	16	14	21	10	0	2	30
30	6	6	12	6	12	2	29	12	2	2	8	2	14	12	23	8	2	0	28
58	22	22	16	22	16	30	57	16	26	26	20	30	14	16	51	20	30	28	0
